# Supplementary material for: Clinopyroxene precursors to amphibole sponge in arc crust
Source: Nat Commun. 2014 Jul 8;5:4329. doi: 10.1038/ncomms5329 (PMC4102121; doi:10.1038/ncomms5329)
Supplement: Supplementary Data 1 — Microanalytical and whole rock geochemical data of nodules (clinopyroxenites, hornblendites and amphibole-pyroxene lithologies) from Savo, Solomon Islands. [file ncomms5329-s1.xlsx]

## Sheet: MicroanalyticalData
	Sample Reference				Metadata				Major Elements by EDX-SEM											Trace Elements by LA ICP-MS
UniqueID	Sample	Point	Spectrum	LA ICP MS Data	Sample Type 1	Sample Type 2	Mineral Group	Crystal Type	SiO2	TiO2	Al2O3	FeO	MnO	MgO	CaO	Na2O	K2O	Cr2O3	Total	Ca43	Sc45	Ti47	V51	Co59	Ni60	Cu63	Ga69	Rb85	Sr86	Y89	Zr90	Nb93	Cs133	Ba138	La139	Ce140	Pr141	Nd146	Sm147	Eu153	Gd160	Tb159	Dy163	Ho165	Er166	Tm169	Yb172	Lu175	Hf180
SV001-001	SV1	1	Spectrum 1	N	HOST	Basaltic Andesite (Mugearite)	Clinopyroxene	Phenocryst	51.7	0.65	2.68	8.54	0.33	14.94	20.12	0.44	0	0.18	99.6
SV001-002	SV1	2	Spectrum 2	Y	HOST	Basaltic Andesite (Mugearite)	Clinopyroxene	Phenocryst	51.82	0.42	2.95	6.42	0.15	15.43	22.34	0.26	0	0.27	100.05	159664	79.96	1968.87	149.1	28.09	55.27	5.22	4.11	<0.0128	58.75	17.51	19.21	<0.037	<0.035	<0.041	1.175	3.69	1.023	7.24	2.67	0.846	3.63	0.591	3.65	0.743	2.13	0.278	1.72	0.258	1.115
SV001-003	SV1	3	Spectrum 3	N	HOST	Basaltic Andesite (Mugearite)	Clinopyroxene	Phenocryst	51.86	0.57	3.44	8.14	0.15	15.03	20.4	0.52	0	0.29	100.41
SV001-004	SV1	4	Spectrum 4	N	HOST	Basaltic Andesite (Mugearite)	Clinopyroxene	Phenocryst	51.77	0.52	3.39	8.17	0.24	14.96	20.51	0.51	0	0.38	100.46
SV001-005	SV1	5	Spectrum 5	N	HOST	Basaltic Andesite (Mugearite)	Clinopyroxene	Phenocryst	51.41	0.6	3.41	8.09	0.27	14.87	20.78	0.51	0	0.38	100.33
SV001-006	SV1	6	Spectrum 6	N	HOST	Basaltic Andesite (Mugearite)	Clinopyroxene	Phenocryst	51.43	0.52	3.54	7.73	0.24	14.74	21.27	0.44	0	0.46	100.37
SV001-007	SV1	7	Spectrum 7	Y	HOST	Basaltic Andesite (Mugearite)	Clinopyroxene	Phenocryst	51.82	0.43	3.01	6.57	0.18	15.26	22.23	0.32	0	0.32	100.16	158878	78.66	1997	149.14	28.84	52.26	17.81	4.21	<0.0098	59.34	18.16	18.96	<0.030	<0.029	<0.035	1.2	4.13	1.113	7.39	2.84	0.792	3.53	0.592	3.67	0.759	2.13	0.305	1.68	0.265	1.007
SV001-008	SV1	8	Spectrum 8	N	HOST	Basaltic Andesite (Mugearite)	Clinopyroxene	Phenocryst	52.33	0.54	2.19	8	0.29	15.67	21.03	0.35	0	0.19	100.58
SV001-009	SV1	9	Spectrum 9	N	HOST	Basaltic Andesite (Mugearite)	Clinopyroxene	Phenocryst	53.08	0.45	1.38	9.02	0.35	16.13	19.16	0.33	0	0.13	100.03
SV001-010	SV1	10	Spectrum 10	N	HOST	Basaltic Andesite (Mugearite)	Clinopyroxene	Phenocryst	53.85	0.18	1.82	5.03	0	16.8	22.12	0.16	0	0.71	100.66
SV001-011	SV1	11	Spectrum 11	N	HOST	Basaltic Andesite (Mugearite)	Clinopyroxene	Phenocryst	51.39	0.44	3.55	6.91	0.19	14.91	21.75	0.22	0	0.22	99.58
SV001-012	SV1	12	Spectrum 12	Y	HOST	Basaltic Andesite (Mugearite)	Clinopyroxene	Phenocryst	52.35	0.5	2.58	7.35	0.25	15.49	21.23	0.45	0	0.18	100.36	151731	64.19	1825.99	156.44	28	49.75	11.93	4.04	0.1261	52.85	20.67	23.03	<0.033	<0.032	0.109	2.489	6.54	1.595	10	3.36	0.904	4.4	0.642	4.09	0.807	2.39	0.337	2.08	0.293	1.121
SV001-013	SV1	13	Spectrum 13	Y	HOST	Basaltic Andesite (Mugearite)	Clinopyroxene	Phenocryst	55.01	0	1.04	3.09	0	17.64	22.99	0	0	0.94	100.71	164310	45.86	385.83	37.4	23.01	92.55	3.86	1.084	0.0115	72.39	2.49	1.099	<0.035	<0.036	<0.041	0.409	1.062	0.253	1.512	0.499	0.137	0.579	0.0892	0.486	0.119	0.265	0.0378	0.171	0.0239	0.086
SV001-014	SV1	14	Spectrum 14	N	HOST	Basaltic Andesite (Mugearite)	Clinopyroxene	Phenocryst	54.71	0	1.03	3.26	0	17.58	22.98	0.16	0	0.87	100.58
SV001-015	SV1	15	Spectrum 15	N	HOST	Basaltic Andesite (Mugearite)	Clinopyroxene	Phenocryst	53.67	0.25	1.73	6.46	0.2	16.05	21.37	0.35	0	0.62	100.7
SV001-016	SV1	16	Spectrum 16	Y	HOST	Basaltic Andesite (Mugearite)	Clinopyroxene	Phenocryst	51.96	0.56	3.29	6.76	0.14	15.44	21.92	0.29	0	0.22	100.58	156662	65.71	1570.33	128.57	27.3	58.43	22.38	3.68	0.0456	61.98	10.63	11.85	<0.033	<0.033	0.835	0.657	2.69	0.657	4.2	1.65	0.546	2.19	0.33	2.23	0.419	1.186	0.197	1.042	0.163	0.599
SV001-018	SV1	18	Spectrum 18	N	HOST	Basaltic Andesite (Mugearite)	Clinopyroxene	Phenocryst	53.97	0.24	1.6	4.75	0.13	16.82	22.33	0.19	0	0.72	100.74
SV001-019	SV1	19	Spectrum 19	Y	HOST	Basaltic Andesite (Mugearite)	Clinopyroxene	Phenocryst	52.81	0.4	1.75	8.21	0.37	15.56	20.31	0.42	0	0.15	99.99	145156	74.25	1758.96	150.86	29.84	27.11	11.9	3.55	<0.0110	52.68	29.72	22.15	<0.033	<0.036	<0.040	1.902	6.37	1.677	11.73	3.87	1.162	5.62	0.865	5.71	1.17	3.5	0.439	2.83	0.428	1.137
SV001-020	SV1	20	Spectrum 20	Y	HOST	Basaltic Andesite (Mugearite)	Clinopyroxene	Phenocryst	51.73	0.49	3.13	7.69	0.25	15.56	20.92	0.45	0	0.23	100.44	149515	64.14	1922.97	157.27	29.93	51.5	36.1	4.3	0.1408	64.87	14.08	17.22	<0.034	<0.039	0.88	1.29	4.3	1.043	6.6	2.26	0.743	2.96	0.417	2.88	0.554	1.766	0.209	1.48	0.192	0.826
SV001-021	SV1	21	Spectrum 21	Y	HOST	Basaltic Andesite (Mugearite)	Clinopyroxene	Phenocryst	51.47	0.56	3.19	8.28	0.21	15.21	20.71	0.34	0	0.17	100.14	148015	69.01	1923.05	147.26	31.62	41.94	6.58	4	<0.0118	58.06	17.11	17.19	<0.033	<0.037	0.379	1.319	4.4	1.068	6.72	2.67	0.809	3.31	0.574	3.15	0.675	2.01	0.284	1.82	0.228	0.878
SV001-022	SV1	22	Spectrum 22	Y	HOST	Basaltic Andesite (Mugearite)	Clinopyroxene	Phenocryst	52.99	0.48	1.65	8.4	0.24	16.16	19.81	0.27	0	0.13	100.11	141582	73.39	1703.93	141.21	28.14	25.78	12.84	3.36	<0.0109	48.89	24.06	19.42	<0.028	<0.034	0.146	1.615	5.3	1.448	9.64	3.44	0.953	4.52	0.799	4.82	0.985	2.81	0.418	2.39	0.339	0.944
SV001-023	SV1	23	Spectrum 23	N	HOST	Basaltic Andesite (Mugearite)	Clinopyroxene	Phenocryst	52.68	0.42	2.56	5.96	0.13	15.57	22.22	0.27	0	0.48	100.3
SV001-024	SV1	24	Spectrum 24	N	HOST	Basaltic Andesite (Mugearite)	Clinopyroxene	Phenocryst	52.29	0.38	3.28	6.37	0.12	15.51	22.14	0.34	0	0.42	100.84
SV001-025	SV1	25	Spectrum 25	N	HOST	Basaltic Andesite (Mugearite)	Clinopyroxene	Phenocryst	52.74	0.36	2.6	5.94	0	15.88	22.19	0.35	0	0.44	100.5
SV001-026	SV1	26	Spectrum 26	N	HOST	Basaltic Andesite (Mugearite)	Clinopyroxene	Phenocryst	51.36	0.69	3.7	7.2	0.28	15.11	21.78	0.36	0	0.22	100.71
SV001-027	SV1	27	Spectrum 27	N	HOST	Basaltic Andesite (Mugearite)	Clinopyroxene	Phenocryst	53.72	0.22	1.87	4.91	0.18	16.54	22.77	0.16	0	0.47	100.82
SV001-028	SV1	28	Spectrum 28	N	HOST	Basaltic Andesite (Mugearite)	Clinopyroxene	Phenocryst	54.09	0.23	1.5	4.21	0	16.81	22.73	0.18	0	0.8	100.54
SV001-029	SV1	29	Spectrum 29	N	HOST	Basaltic Andesite (Mugearite)	Clinopyroxene	Phenocryst	51.49	0.45	3.58	6.56	0	15.15	22.2	0.28	0	0.4	100.12
SV001-030	SV1	30	Spectrum 30	Y	HOST	Basaltic Andesite (Mugearite)	Clinopyroxene	Phenocryst	52.04	0.44	2.9	8.51	0.2	15.18	19.54	0.46	0	0.32	99.62	139653	65.62	2060.53	192.91	33.91	57.72	31.21	4.88	0.0563	56.57	17.52	18.6	<0.031	<0.037	1.142	1.459	5.09	1.167	7.51	2.89	0.809	3.67	0.533	3.61	0.744	2.16	0.266	1.68	0.239	0.83
SV001-031	SV1	31	Spectrum 31	Y	HOST	Basaltic Andesite (Mugearite)	Clinopyroxene	Phenocryst	53.7	0.17	1.73	4.82	0	16.39	22.48	0.26	0	0.73	100.27	160665	73.72	1559.53	133.8	31.22	68.58	3.55	3.67	<0.0134	59.53	8.05	8.69	<0.037	<0.044	<0.046	0.517	1.986	0.484	3.19	1.333	0.451	1.537	0.25	1.66	0.33	0.859	0.12	0.776	0.108	0.507
SV001-032	SV1	32	Spectrum 32	Y	HOST	Basaltic Andesite (Mugearite)	Clinopyroxene	Phenocryst	51.65	0.37	3.14	6.56	0.15	15.22	22.43	0.14	0	0.15	99.82	160307	76.23	1690.08	134.69	31.78	61.47	14.65	4.22	<0.0133	59.29	8.43	10.8	<0.034	<0.043	0.109	0.548	2.22	0.551	3.71	1.324	0.453	1.88	0.319	1.92	0.371	0.961	0.123	0.713	0.116	0.602
SV001-033	SV1	33	Spectrum 33	N	HOST	Basaltic Andesite (Mugearite)	Clinopyroxene	Phenocryst	52.23	0.41	2.96	7.03	0.15	15.6	21.46	0.29	0	0.2	100.33
SV001-034	SV1	34	Spectrum 34	N	HOST	Basaltic Andesite (Mugearite)	Clinopyroxene	Phenocryst	52.9	0.59	2.46	8.36	0.31	15.47	20.63	0.3	0	0.13	101.16
SV001-036	SV1	36	Spectrum 36	N	HOST	Basaltic Andesite (Mugearite)	Clinopyroxene	Phenocryst	51.35	0.43	3.78	6.75	0.11	15.04	22.18	0.32	0	0.42	100.39
SV001-038	SV1	38	Spectrum 38	N	HOST	Basaltic Andesite (Mugearite)	Clinopyroxene	Phenocryst	49.36	0.48	3.82	6.72	0.11	14.03	22.16	0.25	0	0.38	97.32
SV001-040	SV1	40	Spectrum 40	N	HOST	Basaltic Andesite (Mugearite)	Clinopyroxene	Phenocryst	50.64	0.76	3.6	9	0.25	14.68	20.28	0.41	0	0.15	99.78
SV001-041	SV1	41	Spectrum 41	N	HOST	Basaltic Andesite (Mugearite)	Clinopyroxene	Phenocryst	51.83	0.76	3.44	8.86	0.27	14.88	20.72	0.42	0	0.2	101.37
SV001-042	SV1	42	Spectrum 42	N	HOST	Basaltic Andesite (Mugearite)	Clinopyroxene	Phenocryst	51.98	0.59	3.63	7.16	0.18	15.13	22.51	0.26	0	0.17	101.62
SV001-043	SV1	43	Spectrum 43	N	HOST	Basaltic Andesite (Mugearite)	Clinopyroxene	Phenocryst	52.28	0.62	3.27	8.94	0.21	15.22	20.24	0.48	0	0.32	101.58
SV001-044	SV1	44	Spectrum 44	N	HOST	Basaltic Andesite (Mugearite)	Clinopyroxene	Phenocryst	54.1	0.24	2.31	4.96	0	16.44	23.52	0.13	0	0.4	102.1
SV001-045	SV1	45	Spectrum 45	N	HOST	Basaltic Andesite (Mugearite)	Clinopyroxene	Phenocryst	54.12	0.22	2.16	4.44	0	16.58	23.54	0.23	0	0.35	101.63
SV001-046	SV1	46	Spectrum 46	N	HOST	Basaltic Andesite (Mugearite)	Clinopyroxene	Phenocryst	54.53	0.17	1.58	4.15	0	17.18	23.93	0.14	0	0.38	102.07
SV001-047	SV1	47	Spectrum 47	N	HOST	Basaltic Andesite (Mugearite)	Clinopyroxene	Phenocryst	53.83	0.26	2.78	5.05	0	16.44	23.2	0.2	0	0.43	102.2
SV001-048	SV1	48	Spectrum 48	N	HOST	Basaltic Andesite (Mugearite)	Clinopyroxene	Phenocryst	53.79	0.26	2.35	4.94	0	16.59	23.72	0.16	0	0.26	102.07
SV001-049	SV1	49	Spectrum 49	N	HOST	Basaltic Andesite (Mugearite)	Clinopyroxene	Phenocryst	51.36	0.57	4.3	7.14	0.15	14.8	22.58	0.23	0	0.17	101.31
SV001-050	SV1	50	Spectrum 50	N	HOST	Basaltic Andesite (Mugearite)	Clinopyroxene	Phenocryst	53.73	0.33	2.47	6.07	0.12	16.16	22.57	0.31	0	0.49	102.25
SV010-001	SV10	1	Spectrum 1	N	HOST	Dacite (Sodic Trachyte)	Amphibole	Phenocryst	44.27	2.14	10.08	13.76	0.55	12.83	11.44	2.57	0.6	0	98.23
SV010-002	SV10	2	Spectrum 2	Y	HOST	Dacite (Sodic Trachyte)	Amphibole	Phenocryst	43.12	1.39	13	12.31	0.24	13.24	11.68	2.71	0.66	0	98.35	83477.1	29.66	6162.95	297.49	51	68.08	6.94	26.13	1.469	319.03	12.47	28.32	0.95	<0.038	79.82	2.018	8.03	1.559	8.32	2.83	0.99	3.06	0.455	2.65	0.478	1.419	0.168	1.159	0.152	1.225
SV010-003	SV10	3	Spectrum 3	N	HOST	Dacite (Sodic Trachyte)	Amphibole	Phenocryst	42.82	1.36	13.21	12.43	0.14	13.27	11.53	2.65	0.68	0	98.08
SV010-004	SV10	4	Spectrum 4	Y	HOST	Dacite (Sodic Trachyte)	Amphibole	Phenocryst	42.97	1.32	13.22	12.38	0.16	13.44	11.43	2.65	0.72	0	98.31	81690.3	29.32	6300.16	291.38	48.82	42.5	11.28	27.5	1.764	320.08	12.33	26.46	0.512	<0.038	91.4	1.749	6.1	1.281	7.77	2.61	0.961	3.41	0.49	2.48	0.495	1.552	0.185	1.271	0.139	1.258
SV010-005	SV10	5	Spectrum 5	N	HOST	Dacite (Sodic Trachyte)	Amphibole	Phenocryst	42.16	1.42	13.73	12.47	0.19	12.87	11.5	2.69	0.64	0.13	97.8
SV010-006	SV10	6	Spectrum 6	N	HOST	Dacite (Sodic Trachyte)	Amphibole	Phenocryst	42.02	1.37	13.61	12.75	0.18	12.56	11.71	2.7	0.7	0	97.59
SV010-007	SV10	7	Spectrum 7	N	HOST	Dacite (Sodic Trachyte)	Amphibole	Phenocryst	42.46	1.6	12.24	13.17	0.33	12.91	11.67	2.72	0.52	0	97.63
SV010-008	SV10	8	Spectrum 8	N	HOST	Dacite (Sodic Trachyte)	Amphibole	Phenocryst	46.78	1.35	8.38	14.31	0.62	13.13	11.26	1.88	0.43	0	98.14
SV010-009	SV10	9	Spectrum 9	N	HOST	Dacite (Sodic Trachyte)	Amphibole	Phenocryst	39.47	1.74	15.66	16.35	0.33	9.55	11.68	2.44	1.03	0.16	98.4
SV010-010	SV10	10	Spectrum 10	N	HOST	Dacite (Sodic Trachyte)	Amphibole	Phenocryst	40.67	1.28	15.33	15.09	0.43	10.21	11.41	2.67	0.62	0.12	97.81
SV010-011	SV10	11	Spectrum 11	N	HOST	Dacite (Sodic Trachyte)	Amphibole	Phenocryst	43.92	1.19	12.28	8.62	0	16.45	11.86	2.63	0.77	0.42	98.13
SV010-012	SV10	12	Spectrum 12	Y	HOST	Dacite (Sodic Trachyte)	Amphibole	Phenocryst	43.81	1.16	12.3	8.73	0	16.21	11.88	2.57	0.83	0.4	97.9	84906.5	74.55	5124.23	282.65	42.08	159.25	2.25	17.49	1.359	230.38	9.7	12.27	0.306	<0.035	53.69	0.748	2.897	0.681	4.59	1.742	0.648	2.22	0.349	2.04	0.424	1.036	0.1358	0.834	0.109	0.606
SV010-013	SV10	13	Spectrum 13	N	HOST	Dacite (Sodic Trachyte)	Amphibole	Phenocryst	43.45	1.36	12.56	12.08	0.29	13.64	11.71	2.81	0.59	0	98.47
SV010-014	SV10	14	Spectrum 14	Y	HOST	Dacite (Sodic Trachyte)	Amphibole	Phenocryst	46.26	0.46	7.6	14.99	0.28	12.65	11.88	1.24	0.46	0.13	95.98	84906.5	46.28	3004.26	124.88	24.34	49.07	0.719	17.24	1.249	24.98	14.43	25.42	0.53	<0.037	38.81	17.6	39.47	5.07	20.3	3.38	0.935	4.1	0.57	2.52	0.556	1.906	0.228	1.817	0.27	0.823
SV010-016	SV10	16	Spectrum 16	N	HOST	Dacite (Sodic Trachyte)	Amphibole	Phenocryst	48.11	1.25	7.33	15.05	0.35	13.49	11.95	1.42	0.63	0.12	99.72
SV010-017	SV10	17	Spectrum 17	N	HOST	Dacite (Sodic Trachyte)	Amphibole	Phenocryst	43.87	1.91	10.68	15.95	0.39	11.63	11.68	2.01	0.67	0	98.78
SV010-018	SV10	18	Spectrum 18	Y	HOST	Dacite (Sodic Trachyte)	Amphibole	Phenocryst	47.65	1.18	7.98	14.87	0.36	13.21	11.89	1.48	0.58	0.11	99.3	84978	44.18	5509.29	411.44	48.42	43.95	1.097	26.06	1.011	70.93	15.98	29.13	1.788	<0.040	74.52	4.51	11.09	1.911	9.18	2.39	0.92	3.07	0.45	2.87	0.588	1.84	0.23	1.813	0.252	1.577
SV010-019	SV10	19	Spectrum 19	N	HOST	Dacite (Sodic Trachyte)	Amphibole	Phenocryst	42.92	1.62	12.22	14.6	0.37	11.8	11.93	2.1	0.71	0.15	98.42
SV010-020	SV10	20	Spectrum 20	Y	HOST	Dacite (Sodic Trachyte)	Amphibole	Phenocryst	45.4	1.54	9.75	13.83	0.35	13.1	11.94	1.69	0.82	0	98.43	85335.3	62.9	6773.03	328.49	45.89	51.64	2.5	31.91	1.386	96.29	18.98	36.4	1.958	<0.039	120.98	6.11	15.01	2.414	11.5	3.46	1.326	3.98	0.645	3.65	0.719	2.17	0.259	1.942	0.29	1.701
SV010-021	SV10	21	Spectrum 21	N	HOST	Dacite (Sodic Trachyte)	Amphibole	Phenocryst	43.1	1.7	12.23	13.99	0.27	12.17	11.97	2.15	0.64	0.14	98.35
SV010-022	SV10	22	Spectrum 22	N	HOST	Dacite (Sodic Trachyte)	Amphibole	Phenocryst	46.26	1.52	9.27	14.34	0.33	13.23	11.91	1.67	0.86	0	99.38
SV010-023	SV10	23	Spectrum 23	Y	HOST	Dacite (Sodic Trachyte)	Amphibole	Phenocryst	44.42	1.49	10.04	16.17	0.33	11.71	11.73	1.9	0.82	0	98.6	83834.4	41.68	7034.79	385.87	44.25	36.83	1.88	37.87	3.089	149.52	25.31	64.41	3.85	<0.041	136.28	5.46	16.11	3.02	16.86	4.46	1.489	5.71	0.851	4.71	0.919	2.91	0.417	2.89	0.42	2.41
SV010-024	SV10	24	Spectrum 24	N	HOST	Dacite (Sodic Trachyte)	Amphibole	Phenocryst	42.64	1.53	12.87	16.15	0.4	11.14	11.47	2.4	0.55	0	99.15
SV010-025	SV10	25	Spectrum 25	N	HOST	Dacite (Sodic Trachyte)	Amphibole	Phenocryst	42.66	1.54	13.03	14.61	0.28	11.97	11.55	2.38	0.61	0	98.63
SV010-026	SV10	26	Spectrum 26	N	HOST	Dacite (Sodic Trachyte)	Amphibole	Phenocryst	42.03	1.56	13.56	14.35	0.29	11.78	11.63	2.43	0.78	0.13	98.54
SV010-027	SV10	27	Spectrum 27	Y	HOST	Dacite (Sodic Trachyte)	Amphibole	Phenocryst	45.69	0.61	11.67	13.05	0.17	14.01	11.97	2.22	0.3	0.17	99.87	85549.7	49.13	3156.89	356.51	62.69	73.96	1.361	22.06	1.249	62.47	11.08	29.37	2.12	<0.051	44.39	2.6	10.13	1.587	7.13	2.1	0.807	2.38	0.347	2.14	0.423	1.254	0.2	1.318	0.189	0.956
SV010-028	SV10	28	Spectrum 28	N	HOST	Dacite (Sodic Trachyte)	Amphibole	Phenocryst	50.01	1.43	6.87	12.88	0.71	15.25	11.54	1.94	0.56	0	101.19
SV010-029	SV10	29	Spectrum 29	Y	HOST	Dacite (Sodic Trachyte)	Amphibole	Phenocryst	43.84	1.34	12.55	13.92	0.3	12.35	11.66	2.67	0.51	0.14	99.29	83334.1	30.91	5890.48	204.69	41.09	106.8	0.712	26.41	0.972	267.01	14.58	81.65	2.743	<0.042	74.48	1.198	5.19	1.247	7.67	2.82	1.037	3.52	0.499	2.96	0.593	1.683	0.197	1.666	0.203	4.88
SV010-030	SV10	30	Spectrum 30	Y	HOST	Dacite (Sodic Trachyte)	Amphibole	Phenocryst	43.29	1.28	13.23	12.71	0.29	13.16	11.88	2.63	0.55	0.16	99.18	84906.5	27.65	5729.49	224.2	40.7	110.78	1.254	27.66	1.122	249.78	15.33	47.73	1.849	<0.041	73.84	1.278	5.48	1.245	8	2.69	1.056	3.44	0.5	2.85	0.594	1.59	0.267	1.596	0.209	2.25
SV010-031	SV10	31	Spectrum 31	N	HOST	Dacite (Sodic Trachyte)	Amphibole	Phenocryst	51.02	1.03	5.52	12.35	0.92	15.75	11.34	1.61	0.33	0.14	100.02
SV010-032	SV10	32	Spectrum 32	N	HOST	Dacite (Sodic Trachyte)	Amphibole	Phenocryst	49.32	1.26	6.16	12.23	0.69	15.27	11.51	1.87	0.5	0.13	98.96
SV019-001	SV19	1	Spectrum 1	N	HOST	Basaltic Andesite (Mugearite)	Clinopyroxene	Phenocryst	51.57	0.6	2.92	8.37	0.35	14.72	20.46	0.51	0	0.21	99.71
SV019-002	SV19	2	Spectrum 2	Y	HOST	Basaltic Andesite (Mugearite)	Clinopyroxene	Phenocryst	50.36	0.87	3.84	8.76	0.28	14.48	20.77	0.36	0	0.14	99.86	148443	67.16	2805.11	289.66	46.59	34.98	8.2	8.58	0.145	66.99	19.06	22.13	<0.050	<0.056	3.49	2.174	10.94	2.079	11.64	3.84	1.239	3.98	0.647	3.93	0.758	2.36	0.279	1.97	0.299	1.167
SV019-003	SV19	3	Spectrum 3	N	HOST	Basaltic Andesite (Mugearite)	Clinopyroxene	Phenocryst	51.02	0.7	3.64	7.91	0.18	14.4	21.34	0.29	0	0.18	99.65
SV019-004	SV19	4	Spectrum 4	Y	HOST	Basaltic Andesite (Mugearite)	Clinopyroxene	Phenocryst	52.51	0.41	2.44	7.11	0.32	15	21.8	0.35	0	0.2	100.14	155805	62.12	1814.53	228	44	23.25	8.14	6.61	<0.0203	61.38	16.56	20.55	<0.049	<0.058	0.226	1.428	8.36	1.626	9.24	3	1.037	3.64	0.581	3.35	0.684	1.887	0.229	1.9	0.24	1.016
SV019-005	SV19	5	Spectrum 5	N	HOST	Basaltic Andesite (Mugearite)	Clinopyroxene	Phenocryst	51.74	0.54	2.66	8.4	0.26	14.95	20.58	0.39	0	0.22	99.74
SV019-006	SV19	6	Spectrum 6	N	HOST	Basaltic Andesite (Mugearite)	Clinopyroxene	Phenocryst	52.39	0.49	2.72	7.9	0.3	15.2	21.35	0.29	0	0.14	100.78
SV019-007	SV19	7	Spectrum 7	N	HOST	Basaltic Andesite (Mugearite)	Clinopyroxene	Phenocryst	51.68	0.59	3.34	7.36	0.18	14.94	21.41	0.37	0	0.21	100.08
SV019-008	SV19	8	Spectrum 8	N	HOST	Basaltic Andesite (Mugearite)	Clinopyroxene	Phenocryst	50.16	0.56	5.08	7.13	0	14.25	22.2	0.22	0	0.33	99.92
SV019-009	SV19	9	Spectrum 9	Y	HOST	Basaltic Andesite (Mugearite)	Clinopyroxene	Phenocryst	51.77	0.64	2.98	7.67	0.22	15.01	21.19	0.41	0	0.12	100.01	151445	63.94	2329.71	236.65	45.78	42.44	7.75	6.77	0.0276	65.35	15.03	15.25	<0.050	<0.058	0.41	1.815	8.71	1.658	9.1	2.75	1.009	3.23	0.523	2.89	0.56	1.752	0.208	1.604	0.191	0.777
SV019-010	SV19	10	Spectrum 10	N	HOST	Basaltic Andesite (Mugearite)	Clinopyroxene	Phenocryst	50.48	0.8	3.75	8.5	0.19	14.62	20.77	0.4	0	0.12	99.63
SV019-011	SV19	11	Spectrum 11	N	HOST	Basaltic Andesite (Mugearite)	Clinopyroxene	Phenocryst	50.37	0.84	3.85	8.45	0.21	14.48	21	0.38	0	0	99.58
SV019-012	SV19	12	Spectrum 12	N	HOST	Basaltic Andesite (Mugearite)	Clinopyroxene	Phenocryst	50.86	0.72	3.56	8.4	0.27	14.66	20.91	0.38	0	0.19	99.94
SV019-013	SV19	13	Spectrum 13	N	HOST	Basaltic Andesite (Mugearite)	Clinopyroxene	Phenocryst	50.14	0.6	4.39	7.79	0.19	14.57	21.69	0.31	0	0	99.69
SV019-014	SV19	14	Spectrum 14	N	HOST	Basaltic Andesite (Mugearite)	Clinopyroxene	Phenocryst	52.47	0.42	2.16	7.88	0.36	15.52	20.85	0.32	0	0.16	100.14
SV019-015	SV19	15	Spectrum 15	N	HOST	Basaltic Andesite (Mugearite)	Clinopyroxene	Phenocryst	51.01	0.69	3.45	8.25	0.3	14.66	21.17	0.39	0	0.19	100.09
SV019-016	SV19	16	Spectrum 16	Y	HOST	Basaltic Andesite (Mugearite)	Clinopyroxene	Phenocryst	52.33	0.53	2.06	7.95	0.32	15.09	21.45	0.48	0	0.12	100.33	153303	77.66	963.32	261.81	40.29	29.26	6.49	4.9	0.021	67.98	73.94	32.34	<0.045	<0.056	0.545	9.95	65.92	13.17	69.42	19.22	1.623	18.22	2.79	15.38	3.15	9.32	1.208	9.06	1.308	2.49
SV019-017	SV19	17	Spectrum 17	N	HOST	Basaltic Andesite (Mugearite)	Clinopyroxene	Phenocryst	53.76	0.19	1.75	4.71	0	16.71	22.82	0	0	0.67	100.62
SV019-018	SV19	18	Spectrum 18	N	HOST	Basaltic Andesite (Mugearite)	Clinopyroxene	Phenocryst	52.08	0.38	3.26	6.52	0	15.47	22.28	0.21	0	0.21	100.42
SV019-019	SV19	19	Spectrum 19	N	HOST	Basaltic Andesite (Mugearite)	Clinopyroxene	Phenocryst	52.3	0.62	2.63	8.13	0.3	15.07	20.78	0.4	0	0.21	100.43
SV019-020	SV19	20	Spectrum 20	Y	HOST	Basaltic Andesite (Mugearite)	Clinopyroxene	Phenocryst	51.75	0.36	3.17	5.19	0	15.66	22.99	0.24	0	0.73	100.09	164310	70.71	1557.02	166.28	41.27	111.94	22.24	5.44	0.283	87.43	5.07	7.25	<0.049	<0.059	0.873	1.05	4.71	0.828	4.22	1.114	0.477	1.415	0.197	1.057	0.223	0.696	0.093	0.556	0.0653	0.388
SV019-021	SV19	21	Spectrum 21	N	HOST	Basaltic Andesite (Mugearite)	Clinopyroxene	Phenocryst	48.73	0.82	6.07	7.87	0	13.66	21.85	0.26	0	0.3	99.57
SV019-022	SV19	22	Spectrum 22	N	HOST	Basaltic Andesite (Mugearite)	Clinopyroxene	Phenocryst	53.82	0.22	1.86	4.8	0.11	16.68	22.9	0	0	0.52	100.91
SV019-023	SV19	23	Spectrum 23	N	HOST	Basaltic Andesite (Mugearite)	Clinopyroxene	Phenocryst	51.93	0.37	3.47	6.86	0.12	15.09	22.16	0.17	0	0.23	100.4
SV019-024	SV19	24	Spectrum 24	N	HOST	Basaltic Andesite (Mugearite)	Clinopyroxene	Phenocryst	51.84	0.56	2.65	7.66	0.22	15.4	21.19	0.37	0	0	99.9
SV019-025	SV19	25	Spectrum 25	N	HOST	Basaltic Andesite (Mugearite)	Clinopyroxene	Phenocryst	52.07	0.59	2.73	7.88	0.23	15.48	20.99	0.31	0	0.19	100.47
SV019-026	SV19	26	Spectrum 26	Y	HOST	Basaltic Andesite (Mugearite)	Clinopyroxene	Phenocryst	51.85	0.58	2.69	7.51	0.25	15.1	21.26	0.36	0	0.23	99.82	151945	70.78	2250.8	229.58	44.46	34.02	6.4	6.83	<0.0201	56.51	16.39	16.33	<0.050	<0.060	0.545	1.416	7.45	1.508	8.41	2.95	1	3.68	0.556	3.16	0.657	1.979	0.254	1.791	0.229	0.846
SV019-027	SV19	27	Spectrum 27	N	HOST	Basaltic Andesite (Mugearite)	Clinopyroxene	Phenocryst	50.72	0.83	3.75	8.39	0.15	14.69	20.88	0.33	0	0.2	99.94
SV019-028	SV19	28	Spectrum 28	Y	HOST	Basaltic Andesite (Mugearite)	Clinopyroxene	Phenocryst	49.34	0.74	5.3	8.16	0.19	13.81	21.58	0.34	0	0.16	99.63	154232	70.51	3020	292.99	45.78	40.2	7.33	8.56	<0.0206	55.44	18.46	22.75	<0.050	<0.062	0.143	1.617	8.66	1.736	9.82	3.43	1.173	4.04	0.621	4.03	0.73	2.17	0.268	1.91	0.293	1.114
SV019-029	SV19	29	Spectrum 29	N	HOST	Basaltic Andesite (Mugearite)	Clinopyroxene	Phenocryst	50.77	0.68	3.36	7.91	0.23	15.01	21.24	0.37	0	0.12	99.68
SV019-030	SV19	30	Spectrum 30	Y	HOST	Basaltic Andesite (Mugearite)	Clinopyroxene	Phenocryst	51.46	0.57	2.8	7.68	0.21	15.26	21.11	0.4	0	0.19	99.68	150873	62.73	2148.09	233.16	47.93	42.69	5.83	6.12	<0.0193	67.29	15.3	14.2	<0.048	<0.062	0.247	2.008	9.53	1.747	9.75	3.02	0.992	3.39	0.566	2.99	0.586	1.847	0.217	1.652	0.225	0.765
SV019-031	SV19	31	Spectrum 31	N	HOST	Basaltic Andesite (Mugearite)	Clinopyroxene	Phenocryst	51.42	0.61	2.99	7.59	0.25	15.06	21.44	0.38	0	0.24	99.98
SV019-032	SV19	32	Spectrum 32	N	HOST	Basaltic Andesite (Mugearite)	Clinopyroxene	Phenocryst	49.68	1.02	4.43	8.81	0.26	14.15	21.12	0.39	0	0	99.87
SV019-033	SV19	33	Spectrum 33	Y	HOST	Basaltic Andesite (Mugearite)	Clinopyroxene	Phenocryst	52.27	0.49	2.1	7.81	0.26	15.82	20.41	0.36	0	0.19	99.73	145870	62.45	2121.83	219.98	45.49	41.9	10.06	6.34	0.091	66.78	14.55	13.91	<0.046	<0.061	2.097	1.83	8.57	1.579	9.16	2.61	0.955	3.22	0.464	2.94	0.558	1.574	0.243	1.566	0.186	0.71
SV019-034	SV19	34	Spectrum 34	N	HOST	Basaltic Andesite (Mugearite)	Clinopyroxene	Phenocryst	50.69	0.46	4.02	6.45	0	14.68	22.43	0.12	0	0.58	99.43
SV019-035	SV19	35	Spectrum 35	Y	HOST	Basaltic Andesite (Mugearite)	Clinopyroxene	Phenocryst	52.48	0.49	2.51	7.49	0.31	15.55	21.15	0.35	0	0.15	100.48	151159	75.87	2203.99	188.26	37.72	28.28	5.36	4.77	<0.0119	53.73	17.4	15.61	<0.029	<0.039	0.045	1.144	5.21	1.169	7.5	2.56	0.925	3.68	0.615	3.56	0.7	1.97	0.259	1.74	0.245	0.874
SV019-036	SV19	36	Spectrum 36	Y	HOST	Basaltic Andesite (Mugearite)	Clinopyroxene	Phenocryst	51.5	0.68	3.48	8.06	0.18	14.92	21.47	0.4	0	0.21	100.91	153446	81.81	2987.65	209.3	35.91	37.21	5.11	6.02	0.0213	75.77	20.16	23.79	<0.037	<0.051	0.349	2.383	8.69	1.864	11.32	3.81	1.247	4.44	0.671	4.06	0.805	2.36	0.304	2.08	0.282	1.327
SV019-037	SV19	37	Spectrum 37	Y	HOST	Basaltic Andesite (Mugearite)	Clinopyroxene	Phenocryst	52	0.71	2.91	8.55	0.22	15.17	20.65	0.38	0	0.2	100.79	147586	81.63	3044.71	229.14	37.38	24.64	6.35	6.21	0.0167	54.91	23.35	26.24	<0.038	<0.053	0.209	1.789	7.16	1.643	11.06	3.56	1.29	4.66	0.766	4.47	0.957	2.7	0.357	2.3	0.324	1.425
SV019-038	SV19	38	Spectrum 38	Y	HOST	Basaltic Andesite (Mugearite)	Clinopyroxene	Phenocryst	53.29	0.37	2.23	5.67	0	16.35	22.71	0	0	0.36	100.97	162309	82.22	1368.75	110.91	33.8	76.12	6.64	3.2	0.0199	75.15	6.71	6.26	<0.035	<0.051	<0.046	0.824	2.89	0.658	4.13	1.33	0.44	1.454	0.231	1.436	0.257	0.83	0.1151	0.654	0.091	0.368
SV019-039	SV19	39	Spectrum 39	Y	HOST	Basaltic Andesite (Mugearite)	Clinopyroxene	Phenocryst	48.79	0.82	6.17	8.28	0	13.66	21.9	0.3	0	0.17	100.09	156520	84.16	2994.33	193.79	33.77	52.86	6.8	5.99	0.0369	81.83	15.88	19.17	<0.032	<0.047	0.919	2.311	7.58	1.588	10.01	3.03	0.935	3.7	0.589	3.2	0.642	1.905	0.218	1.683	0.213	1.049
SV019-040	SV19	40	Spectrum 40	Y	HOST	Basaltic Andesite (Mugearite)	Clinopyroxene	Phenocryst	51.45	0.8	3.31	8.62	0.27	15.04	20.34	0.36	0	0.21	100.39	145370	83.91	3040.54	201.97	34.99	22.9	6.87	5.84	0.0188	49.46	23.65	26.52	<0.035	<0.050	0.358	1.575	6.27	1.51	10.3	3.77	1.171	4.77	0.724	4.64	0.944	2.71	0.376	2.47	0.346	1.413
SV019-041	SV19	41	Spectrum 41	Y	HOST	Basaltic Andesite (Mugearite)	Clinopyroxene	Phenocryst	51.76	0.65	3.4	7.48	0.17	15.1	21.57	0.42	0	0.14	100.69	154161	76.33	2972.64	226.93	40.24	39.12	6.12	7.1	<0.0187	71.79	18.28	22.52	<0.041	<0.062	<0.055	2.108	9.4	1.923	11.05	3.51	1.125	4.31	0.606	3.72	0.723	2	0.311	1.9	0.272	1.234
SV019-042	SV19	42	Spectrum 42	N	HOST	Basaltic Andesite (Mugearite)	Clinopyroxene	Phenocryst	52.26	0.65	2.43	7.71	0.21	15.45	21.19	0.41	0	0.22	100.53
SV019-043	SV19	43	Spectrum 43	N	HOST	Basaltic Andesite (Mugearite)	Clinopyroxene	Phenocryst	51.89	0.34	2.78	6.22	0	15.71	22.28	0.14	0	0.3	99.66
SV019-044	SV19	44	Spectrum 44	N	HOST	Basaltic Andesite (Mugearite)	Clinopyroxene	Phenocryst	51.92	0.59	2.82	8.1	0.31	15.14	20.82	0.46	0	0	100.17
SV019-045	SV19	45	Spectrum 45	N	HOST	Basaltic Andesite (Mugearite)	Clinopyroxene	Phenocryst	52.88	0.35	2.82	5.98	0.12	15.94	22.44	0	0	0.28	100.81
SV019-046	SV19	46	Spectrum 46	N	HOST	Basaltic Andesite (Mugearite)	Clinopyroxene	Phenocryst	52.09	0.41	3.06	6.18	0	15.64	22.74	0.17	0	0.26	100.55
SV019-047	SV19	47	Spectrum 47	N	HOST	Basaltic Andesite (Mugearite)	Clinopyroxene	Phenocryst	51.05	0.71	3.56	8.1	0.18	14.72	21.53	0.41	0	0.12	100.38
SV019-048	SV19	48	Spectrum 48	N	HOST	Basaltic Andesite (Mugearite)	Clinopyroxene	Phenocryst	50.89	0.61	4.25	7.84	0	14.51	21.77	0.29	0	0.24	100.4
SV019-049	SV19	49	Spectrum 49	N	HOST	Basaltic Andesite (Mugearite)	Clinopyroxene	Phenocryst	52.34	0.54	2.89	8.47	0.38	15.08	20.53	0.43	0	0.15	100.81
SV019-050	SV19	50	Spectrum 50	N	HOST	Basaltic Andesite (Mugearite)	Clinopyroxene	Phenocryst	50.86	0.54	4.19	6.73	0.14	14.81	22.35	0.19	0	0.41	100.23
SV019-051	SV19	51	Spectrum 51	N	HOST	Basaltic Andesite (Mugearite)	Clinopyroxene	Phenocryst	53.96	0.35	1.23	6.85	0.27	15.75	22.19	0.41	0	0.14	101.15
SV019-052	SV19	52	Spectrum 52	N	HOST	Basaltic Andesite (Mugearite)	Clinopyroxene	Phenocryst	50.96	0.71	3.85	8.79	0.31	14.38	20.78	0.45	0	0.19	100.42
SV019-053	SV19	53	Spectrum 53	N	HOST	Basaltic Andesite (Mugearite)	Clinopyroxene	Phenocryst	51.76	0.66	3.09	7.77	0.2	15.33	21.06	0.34	0	0.18	100.39
SV019-054	SV19	54	Spectrum 54	N	HOST	Basaltic Andesite (Mugearite)	Clinopyroxene	Phenocryst	52.43	0.47	2.39	7.7	0.33	15.27	21.34	0.43	0	0	100.35
SV019-055	SV19	55	Spectrum 55	N	HOST	Basaltic Andesite (Mugearite)	Clinopyroxene	Phenocryst	51.76	0.66	2.93	7.96	0.35	15.25	21.16	0.37	0	0.21	100.66
SV039-001	SV39	1	Spectrum 1	Y	HOST	Dacite (Sodic Trachyte)	Amphibole	Phenocryst	51.58	0.99	4.67	11.95	0.91	16.07	11.05	1.89	0.49	0	99.61	78974.4	59.53	4637.82	305.29	45.08	51.08	4.14	23.21	0.862	50.3	34.59	38.94	6.84	<0.033	40.63	7.79	38.5	6.96	35.21	9.42	1.748	10.04	1.519	7.54	1.314	4.11	0.47	3.22	0.409	1.96
SV039-002	SV39	2	Spectrum 2	Y	HOST	Dacite (Sodic Trachyte)	Amphibole	Phenocryst	44.76	0.78	11.62	13.16	0.59	13.65	11.76	2.92	0.51	0.25	100.01	84048.8	32.41	2592.08	252.57	44.59	145.35	5.83	18.69	0.633	65.15	12.34	14.48	0.934	0.033	40.83	1.483	6.06	1.154	5.3	1.98	0.943	2.2	0.451	2.13	0.441	1.39	0.22	1.61	0.179	0.502
SV039-003	SV39	3	Spectrum 3	Y	HOST	Dacite (Sodic Trachyte)	Amphibole	Phenocryst	48.62	1.41	7.2	12.94	0.78	14.46	11.38	2.49	0.49	0	99.78	81333	37.04	4766.78	216.24	34.67	45.12	11.56	21.86	0.841	69.55	35.4	38.39	6.95	<0.025	47.47	7.55	29.2	6.12	34.06	9.6	1.989	9.68	1.509	6.93	1.384	4.59	0.562	4.41	0.467	1.98
SV039-004	SV39	4	Spectrum 4	Y	HOST	Dacite (Sodic Trachyte)	Amphibole	Phenocryst	49.11	1.41	6.87	13.1	0.74	14.74	11.29	2.39	0.53	0.18	100.37	80689.7	42.97	5549.33	303.83	41.83	51.27	5.35	28.29	1.225	77.68	33.66	42.35	7.73	<0.032	60.19	7.68	36.95	6.5	32.29	8.82	1.762	8.83	1.405	6.72	1.248	3.96	0.488	3.53	0.38	1.94
SV039-005	SV39	5	Spectrum 5	Y	HOST	Dacite (Sodic Trachyte)	Amphibole	Phenocryst	51.83	1.14	5.05	12.5	0.9	16.12	10.88	2.09	0.53	0.15	101.18	77759.5	60.53	4652.86	286.24	43.23	47.37	6.34	21.3	0.789	40.88	34.91	38.51	7.16	<0.034	35.04	7.46	38.01	6.63	33.75	9.57	1.661	9.9	1.304	7.5	1.233	4.05	0.548	3.45	0.448	1.87
SV039-006	SV39	6	Spectrum 6	N	HOST	Dacite (Sodic Trachyte)	Amphibole	Phenocryst	46.77	1.1	9.18	14.48	0.53	13.4	11.36	2.53	0.5	0.16	100.01
SV039-007	SV39	7	Spectrum 7	Y	HOST	Dacite (Sodic Trachyte)	Amphibole	Phenocryst	47.18	1.19	8.36	14.22	0.71	13.78	11.17	2.51	0.45	0	99.58	79832.1	39.05	4712.01	283.11	36.1	81.61	3.82	23.43	5.2	62.9	23.52	49.03	2.94	0.064	67.58	5.41	15.58	2.96	16.07	4.56	1.213	5.44	0.867	4.46	0.907	2.8	0.355	2.65	0.344	1.81
SV039-008	SV39	8	Spectrum 8	N	HOST	Dacite (Sodic Trachyte)	Amphibole	Phenocryst	50.71	1.21	4.81	12.6	0.93	15.68	10.69	1.89	0.54	0	99.06
SV039-009	SV39	9	Spectrum 9	Y	HOST	Dacite (Sodic Trachyte)	Amphibole	Phenocryst	50.76	1.13	4.99	12.25	0.76	15.86	11.11	2.15	0.49	0	99.5	79403.3	48.37	4227.96	217.41	38.94	43.81	1.951	18.19	1.753	30.9	49.73	40.42	10.58	<0.033	30.12	9.34	37.49	7.8	43.96	12.84	2.012	13.99	2.078	9.72	1.839	5.19	0.692	4.85	0.621	2.72
SV039-010	SV39	10	Spectrum 10	Y	HOST	Dacite (Sodic Trachyte)	Amphibole	Phenocryst	48.55	1.01	5.36	13.16	0.78	14.05	11.12	1.84	0.46	0	96.31	79474.7	71.6	4171.61	222.64	36.22	36.41	6.88	19.04	1.085	35.34	43.87	38.9	8.21	<0.030	36.02	9.92	35.55	6.82	36.26	9.22	1.645	10.98	1.575	8.29	1.636	4.88	0.562	4.25	0.522	2.27
SV039-011	SV39	11	Spectrum 11	N	HOST	Dacite (Sodic Trachyte)	Amphibole	Phenocryst	48.87	1.59	6.53	12.19	0.74	15.19	11.15	2.13	0.53	0	98.92
SV039-012	SV39	12	Spectrum 12	N	HOST	Dacite (Sodic Trachyte)	Amphibole	Phenocryst	49.16	1.51	6.58	12.21	0.7	15.11	11.26	2.23	0.58	0.15	99.48
SV039-013	SV39	13	Spectrum 13	N	HOST	Dacite (Sodic Trachyte)	Amphibole	Phenocryst	47.4	1.57	6.87	12.51	0.76	14.55	11.13	2.21	0.56	0	97.56
SV039-014	SV39	14	Spectrum 14	Y	HOST	Dacite (Sodic Trachyte)	Amphibole	Phenocryst	41.18	1.36	13.87	14.33	0.28	11.44	11.46	2.61	0.91	0.12	97.56	81904.7	17.67	5453.7	285.45	37.85	395.24	6.57	48.14	8.02	561.67	26.73	70.66	3.54	0.17	164.86	12.29	50.64	8.82	44.02	9.27	2.92	8.84	1.177	5.26	0.995	3.3	0.358	3.07	0.376	2.57
SV039-016	SV39	16	Spectrum 16	Y	HOST	Dacite (Sodic Trachyte)	Amphibole	Phenocryst	44.19	0.68	13.67	9.26	0.21	15.52	11.22	2.63	0.53	0.14	98.04	80189.4	14.77	2734.85	259.93	43.26	757.93	4.48	24.73	1.3	264.74	14.26	43.33	1.874	<0.036	45.74	2.94	13.77	2.363	12.04	3.22	1.235	3.16	0.465	2.52	0.515	1.501	0.223	1.749	0.242	1.487
SV039-017	SV39	17	Spectrum 17	N	HOST	Dacite (Sodic Trachyte)	Amphibole	Phenocryst	43.7	0.63	13.96	9.26	0.2	15.04	11.21	2.78	0.56	0	97.34
SV039-018	SV39	18	Spectrum 18	Y	HOST	Dacite (Sodic Trachyte)	Amphibole	Phenocryst	47.79	1.52	6.84	12.54	0.77	14.78	11	2.18	0.54	0.14	98.09	78617.1	43.8	6154.99	335.84	43.19	152.72	5.89	27.88	2.14	87.57	43.93	56.06	8.9	<0.037	66.62	11.32	51.96	9.4	47.53	13.01	2.239	12.38	1.858	8.76	1.63	5.25	0.671	4.33	0.552	2.84
SV039-021	SV39	21	Spectrum 21	Y	HOST	Dacite (Sodic Trachyte)	Amphibole	Phenocryst	44.51	1.39	10.3	13.06	0.36	13.13	11.72	2.72	0.38	0.26	97.83	83762.9	36	5999.05	422.97	54.12	134.2	1.501	26.18	0.941	150.12	16.68	32.48	2.52	<0.039	72.93	3.13	11.26	1.895	9.54	2.69	1.081	3.44	0.549	3.22	0.697	1.932	0.28	2.07	0.248	1.146
SV039-022	SV39	22	Spectrum 22	N	HOST	Dacite (Sodic Trachyte)	Amphibole	Phenocryst	43.31	1.35	11.05	13.71	0.45	12.52	11.55	2.86	0.5	0.13	97.42
SV039-023	SV39	23	Spectrum 23	Y	HOST	Dacite (Sodic Trachyte)	Amphibole	Phenocryst	50.72	0.93	4.44	11.79	0.84	15.57	10.93	1.75	0.37	0	97.34	78116.8	52.33	3550.26	269.63	46.18	53.92	5.07	18.05	0.518	27.05	36.33	35.03	5.55	<0.039	22.85	8.08	38.99	7.3	37.09	9.79	1.658	10.66	1.446	7.46	1.384	3.97	0.471	3.42	0.419	1.58
SV039-024	SV39	24	Spectrum 24	Y	HOST	Dacite (Sodic Trachyte)	Amphibole	Phenocryst	41.07	1.51	13.36	16.96	0.38	9.59	10.77	2.54	1.16	0	97.35	76973.3	27.5	4992.12	281.45	41.96	67.87	5.96	28.67	3.2	436.6	18.48	105.24	1.682	0.081	81.7	5.11	20.31	3.77	21.27	5.25	1.813	5.51	0.775	3.7	0.729	2.31	0.29	1.98	0.266	4.85
SV039-025	SV39	25	Spectrum 25	N	HOST	Dacite (Sodic Trachyte)	Amphibole	Phenocryst	42.99	1.99	11.09	14.34	0.32	12.36	11.22	2.59	0.74	0.14	97.76
SV039-026	SV39	26	Spectrum 26	Y	HOST	Dacite (Sodic Trachyte)	Amphibole	Phenocryst	39.02	1.39	17.25	17.46	0.35	7.9	10.87	2.41	1.22	0.11	97.98	77688	21.79	5578.27	392.56	37.46	47.55	3.86	35.85	1.705	409.85	22.01	91.1	1.145	<0.034	86.83	3.05	15.5	3.23	19.44	5.6	1.866	5.65	0.79	4.18	0.902	2.79	0.323	2.66	0.338	4.21
SV039-027	SV39	27	Spectrum 27	N	HOST	Dacite (Sodic Trachyte)	Amphibole	Phenocryst	43.76	1.29	11.87	10.64	0.13	15.29	11.21	2.1	1.15	0	97.45
SV039-028	SV39	28	Spectrum 28	N	HOST	Dacite (Sodic Trachyte)	Amphibole	Phenocryst	41.94	1.31	13.27	14.75	0.25	12.01	10.94	2.24	1.33	0.15	98.18
SV039-029	SV39	29	Spectrum 29	N	HOST	Dacite (Sodic Trachyte)	Amphibole	Phenocryst	43.73	1.48	11.24	11.52	0.12	14.8	11.39	2.06	1.28	0.11	97.73
SV039-030	SV39	30	Spectrum 30	N	HOST	Dacite (Sodic Trachyte)	Amphibole	Phenocryst	42.76	1.45	12.11	13.29	0.29	13.23	11.35	2.52	1.07	0	98.06
SV039-041	SV39	41	Spectrum 41	Y	HOST	Dacite (Sodic Trachyte)	Amphibole	Phenocryst	42.07	1.26	13.02	14.87	0.33	11.64	11.33	2.52	0.96	0	97.99	80975.6	32.01	5371.47	300.32	45.23	52.2	2.59	27.08	1.369	416.15	20.69	58.24	1.149	<0.034	76.6	5.56	21.26	4.24	23.77	6.05	1.84	6.19	0.912	4.12	0.823	2.7	0.313	2.39	0.282	2.82
SV039-043	SV39	43	Spectrum 43	Y	HOST	Dacite (Sodic Trachyte)	Amphibole	Phenocryst	45.89	1.58	7.43	13.5	0.71	13.46	10.99	2.27	0.56	0	96.38	78545.6	49.58	5236.72	299.37	39.52	48.16	2.759	22.01	0.68	56.04	37.41	42.85	8	<0.036	46.82	7.96	32.11	6.09	32.86	8.94	1.806	9.53	1.419	7.47	1.407	4.23	0.525	3.72	0.474	2.47
SV039-044	SV39	44	Spectrum 44	Y	HOST	Dacite (Sodic Trachyte)	Amphibole	Phenocryst	50.77	0.19	3.72	10.62	0.62	16.18	11.53	1.38	0.18	0.11	95.28	82405	32.88	1678.94	318.26	50.34	82.3	3.028	12.41	1.701	36.16	8.56	8.48	1.167	<0.039	18.16	2.338	8.85	1.452	7.27	1.87	0.519	1.761	0.303	1.61	0.322	0.98	0.144	1.158	0.156	0.32
SV039-045	SV39	45	Spectrum 45	Y	HOST	Dacite (Sodic Trachyte)	Amphibole	Phenocryst	46.65	1.42	7.69	14.05	0.7	13.4	11.2	2.33	0.76	0	98.19	80046.5	37.75	5542.21	292.13	45.7	44.78	4.04	27	1.187	63.28	39.9	29.51	10.54	<0.038	58.88	9.51	40.06	7.07	36.39	9.49	1.901	9.8	1.463	7.75	1.455	4.37	0.626	4.59	0.532	1.625
SV039-047	SV39	47	Spectrum 47	Y	HOST	Dacite (Sodic Trachyte)	Amphibole	Phenocryst	43.92	1.36	11.64	12.68	0.22	14.07	11.17	2.08	0.95	0	98.1	79832.1	33.88	5865.41	356.29	61.47	31.75	7.22	26.69	2.512	437.15	13.24	46.6	0.573	<0.039	76.55	3.29	15.02	2.718	15.6	4.1	1.391	4.2	0.599	2.85	0.496	1.504	0.19	1.37	0.168	2.127
SV040-001	SV40	1	Spectrum 1	N	HOST	Dacite (Sodic Trachyte)	Amphibole	Phenocryst	43.79	1.27	11.1	12.88	0.29	13.66	11.56	2.45	0.55	0.17	97.72
SV040-002	SV40	2	Spectrum 2	N	HOST	Dacite (Sodic Trachyte)	Amphibole	Phenocryst	42.72	1.19	11.95	13.15	0.2	13.03	11.61	2.49	0.58	0.2	97.12
SV040-003	SV40	3	Spectrum 3	N	HOST	Dacite (Sodic Trachyte)	Amphibole	Phenocryst	43.36	1.13	11.57	12.61	0.24	13.35	11.58	2.45	0.54	0.19	97.03
SV040-004	SV40	4	Spectrum 4	N	HOST	Dacite (Sodic Trachyte)	Amphibole	Phenocryst	43.48	1.12	11.26	12.57	0.27	13.51	11.62	2.39	0.51	0.27	97
SV040-005	SV40	5	Spectrum 5	N	HOST	Dacite (Sodic Trachyte)	Amphibole	Phenocryst	43.55	1.08	11.48	12.31	0.18	13.39	11.38	2.45	0.51	0.16	96.49
SV040-006	SV40	6	Spectrum 6	N	HOST	Dacite (Sodic Trachyte)	Amphibole	Phenocryst	43.63	1.08	11.28	12.39	0.26	13.56	11.66	2.42	0.49	0.18	96.95
SV040-007	SV40	7	Spectrum 7	N	HOST	Dacite (Sodic Trachyte)	Amphibole	Phenocryst	43.28	1.11	11.66	12.61	0.23	13.29	11.62	2.48	0.51	0.11	96.91
SV040-008	SV40	8	Spectrum 8	N	HOST	Dacite (Sodic Trachyte)	Amphibole	Phenocryst	43.66	1.24	11.07	12.64	0.26	13.53	11.53	2.37	0.48	0.16	96.95
SV040-009	SV40	9	Spectrum 9	N	HOST	Dacite (Sodic Trachyte)	Amphibole	Phenocryst	43.27	1.44	12.01	12.46	0.16	13.75	11.03	2.15	1.11	0	97.39
SV040-010	SV40	10	Spectrum 10	Y	HOST	Dacite (Sodic Trachyte)	Amphibole	Phenocryst	43.33	1.43	11.68	11.66	0.14	14.39	10.98	2.09	1.14	0.12	96.95	78474.1	27.97	5810.15	316.59	61.08	37.76	75.35	27.05	1.559	490.33	10.48	37.17	0.441	<0.035	85.13	3.06	14.91	2.714	15.51	3.87	1.305	3.8	0.471	2.42	0.466	1.257	0.169	1.225	0.142	1.83
SV040-011	SV40	11	Spectrum 11	Y	HOST	Dacite (Sodic Trachyte)	Amphibole	Phenocryst	45.31	1.25	10.44	9.57	0	16.43	11.15	2.13	1.1	0.12	97.5	79689.1	35.99	5383.27	307.41	70.01	239.4	56.55	25.45	1.683	451.52	8.33	19	0.396	<0.043	82.67	2.65	13.42	2.351	12.69	2.98	1.135	3.09	0.389	1.8	0.384	1.115	0.132	0.912	0.101	0.99
SV040-012	SV40	12	Spectrum 12	Y	HOST	Dacite (Sodic Trachyte)	Amphibole	Phenocryst	46.34	1.03	9.69	8.47	0.2	17.33	11.08	2.08	1.06	0	97.27	79188.9	36.33	4673.56	269.68	71.82	299.03	47.53	20.69	1.598	382.09	7.35	14.19	0.334	<0.042	64	1.9	9.65	1.784	9.87	2.19	0.959	2.46	0.346	1.41	0.348	1.07	0.085	0.64	0.066	0.85
SV040-013	SV40	13	Spectrum 13	Y	HOST	Dacite (Sodic Trachyte)	Amphibole	Phenocryst	45.71	1.09	10.36	8.31	0.11	17.4	11.22	2.13	1.05	0.13	97.51	80189.4	38.89	4798.64	281.24	89.4	316.31	44.88	21.78	1.801	384.94	7.82	16.3	0.303	<0.044	65.37	2.23	11.41	1.924	10.27	2.99	0.93	2.73	0.375	1.77	0.3	0.892	0.109	0.854	0.074	0.669
SV040-014	SV40	14	Spectrum 14	N	HOST	Dacite (Sodic Trachyte)	Amphibole	Phenocryst	43.45	1.26	11.56	11.29	0.19	14.7	10.96	2.18	0.97	0	96.57
SV040-015	SV40	15	Spectrum 15	N	HOST	Dacite (Sodic Trachyte)	Amphibole	Phenocryst	43.19	1.42	11.77	11.46	0	14.24	11.03	2.16	1.1	0.11	96.47
SV040-016	SV40	16	Spectrum 16	N	HOST	Dacite (Sodic Trachyte)	Amphibole	Phenocryst	42.8	1.33	11.98	12.03	0.18	14.04	10.87	2.1	0.95	0	96.29
SV040-017	SV40	17	Spectrum 17	Y	HOST	Dacite (Sodic Trachyte)	Amphibole	Phenocryst	42.9	1.27	12.44	12.11	0.17	14.14	10.99	2.28	1.08	0	97.37	78545.6	27.07	5834.09	367.76	69.97	70.8	83.35	27.56	1.551	453.44	11.26	22.76	0.374	<0.042	77.57	3.02	15.75	2.83	14.86	3.85	1.353	4.1	0.555	2.26	0.482	1.54	0.147	1.2	0.14	0.99
SV040-018	SV40	18	Spectrum 18	Y	HOST	Dacite (Sodic Trachyte)	Amphibole	Phenocryst	41.8	1.3	12.72	13.5	0.21	12.82	11.02	2.23	1.16	0	96.76	78760	30.29	5589.24	281.5	45.35	25.65	56.74	28.06	3.32	461.1	18.87	56.94	0.674	<0.036	84.01	3.93	13.9	3.07	18.12	5.16	1.607	5.54	0.793	3.88	0.76	2.39	0.277	2.26	0.259	2.66
SV040-019	SV40	19	Spectrum 19	N	HOST	Dacite (Sodic Trachyte)	Amphibole	Phenocryst	44.17	1.4	10.49	9.89	0	15.85	11.33	2.2	1.14	0	96.46
SV040-020	SV40	20	Spectrum 20	Y	HOST	Dacite (Sodic Trachyte)	Amphibole	Phenocryst	47.27	1.4	6.96	13.45	0.81	14.04	11.15	2.06	0.59	0	97.72	79689.1	41.19	4012.75	192.88	42.26	41.54	48.59	20.2	6.08	47.35	46.29	114.12	9.58	0.156	46.12	9.83	36.68	6.89	35.68	9.19	1.727	10.47	1.61	9.08	1.676	5.11	0.671	5.36	0.732	4.42
SV040-021	SV40	21	Spectrum 21	N	HOST	Dacite (Sodic Trachyte)	Amphibole	Phenocryst	52.17	0.7	3.35	11.23	0.66	16.38	11.08	1.25	0.26	0	97.08
SV040-022	SV40	22	Spectrum 22	N	HOST	Dacite (Sodic Trachyte)	Amphibole	Phenocryst	50.25	1.11	4.88	10.96	0.79	16.03	10.74	2.11	0.47	0.22	97.57
SV040-024	SV40	24	Spectrum 24	Y	HOST	Dacite (Sodic Trachyte)	Amphibole	Phenocryst	49.83	1.18	5.07	11.94	0.76	15.72	10.74	2.19	0.49	0	97.92	76758.9	60.95	5493.47	236.38	37.39	39.55	32.22	21.04	6.85	52.18	45.45	1084.99	7.26	1.335	47.75	6.89	27.65	5.5	29.42	8.45	1.435	9.58	1.374	8.13	1.628	5.25	0.811	6.81	1.105	18.77
SV040-025	SV40	25	Spectrum 25	Y	HOST	Dacite (Sodic Trachyte)	Amphibole	Phenocryst	43.1	1.48	11.42	12.43	0.2	13.66	11.09	2.25	0.98	0	96.61	79260.3	27.53	6706.01	356.39	49.39	19.95	82.95	30.9	2.16	510.51	15.82	46.93	0.879	<0.037	101.44	5.47	22.13	3.86	20.9	5.28	1.644	5.08	0.66	3.42	0.644	1.98	0.233	1.87	0.19	1.96
SV040-026	SV40	26	Spectrum 26	N	HOST	Dacite (Sodic Trachyte)	Amphibole	Phenocryst	42.93	1.8	12.48	12.74	0.11	13.28	11.41	2.91	1.26	0	98.92
SV040-027	SV40	27	Spectrum 27	N	HOST	Dacite (Sodic Trachyte)	Amphibole	Phenocryst	43.02	1.76	13.04	13.32	0.14	12.94	11.19	3.27	1.13	0	99.8
SV040-028	SV40	28	Spectrum 28	N	HOST	Dacite (Sodic Trachyte)	Amphibole	Phenocryst	40.46	1.57	14.12	16.88	0.35	9.65	11.38	2.28	1.18	0	97.88
SV040-029	SV40	29	Spectrum 29	Y	HOST	Dacite (Sodic Trachyte)	Amphibole	Phenocryst	44.25	1.49	11.52	12.77	0.23	13.95	10.95	2.23	1.09	0	98.48	78259.7	29.89	6909.68	392.97	47.58	25.14	68.07	35.67	24.78	503.83	14.05	77.8	0.984	7.22	118.9	6.79	25.28	4.29	20.94	5.31	1.802	4.7	0.67	3.15	0.609	1.87	0.223	1.7	0.168	3.16
SV040-030	SV40	30	Spectrum 30	N	HOST	Dacite (Sodic Trachyte)	Amphibole	Phenocryst	40.51	2.19	13.16	18.4	0.24	9.4	10.83	3.11	1.07	0	98.92
SV040-031	SV40	31	Spectrum 31	N	HOST	Dacite (Sodic Trachyte)	Amphibole	Phenocryst	43.82	1.79	11.66	11.69	0.11	14.27	11.03	2.91	1.03	0	98.31
SV040-032	SV40	32	Spectrum 32	Y	HOST	Dacite (Sodic Trachyte)	Amphibole	Phenocryst	44.04	1.55	11.49	10.84	0.18	15.18	11.49	2.95	1.13	0	98.85	82119.1	29.26	6923.28	361.35	62.53	88.15	46.58	32.49	1.784	597.1	10.94	26.6	0.493	<0.042	112.68	4.21	18.73	3.32	16.04	4.14	1.503	3.88	0.505	2.4	0.493	1.32	0.151	1.241	0.111	1.1
SV040-033	SV40	33	Spectrum 33	N	HOST	Dacite (Sodic Trachyte)	Amphibole	Phenocryst	42.36	1.62	12.95	13.07	0.26	13.09	11.35	2.55	1.03	0	98.28
SV040-034	SV40	34	Spectrum 34	Y	HOST	Dacite (Sodic Trachyte)	Amphibole	Phenocryst	49.18	1.39	5.77	12.89	0.77	15.1	10.83	2.26	0.55	0.11	98.84	77402.1	70.88	5961.3	303	39.39	46.33	67.63	22.09	7.14	67.65	31.8	49.98	7.45	<0.041	47.66	7.06	29.03	5.3	27.83	7.82	1.398	8.28	1.314	6.75	1.279	3.53	0.452	3.08	0.381	2.31
SV040-035	SV40	35	Spectrum 35	Y	HOST	Dacite (Sodic Trachyte)	Amphibole	Phenocryst	45.02	1.54	9.57	13.78	0.24	13.37	11.55	2.57	0.7	0	98.34	82547.9	58.69	7212.07	468.49	50.25	78.1	94.14	33.23	9.57	65.28	19.83	52.39	8.29	<0.044	92.4	5.12	18.49	3.07	13.97	3.94	1.076	4.56	0.7	3.77	0.724	2.1	0.312	2.53	0.293	2.64
SV040-036	SV40	36	Spectrum 36	Y	HOST	Dacite (Sodic Trachyte)	Amphibole	Phenocryst	48.48	1.42	6.4	12.85	0.71	14.78	10.81	2.3	0.57	0.14	98.47	77259.2	78.17	6715.79	337.42	38.36	55.84	72.88	22.35	4.32	55.35	36.57	50.35	8.12	0.981	48.71	7.29	29.6	5.94	30.43	8.82	1.531	9.12	1.386	7.6	1.416	4.11	0.549	3.73	0.512	2.63
SV040-038	SV40	38	Spectrum 38	Y	HOST	Dacite (Sodic Trachyte)	Amphibole	Phenocryst	43.68	1.59	10.81	14.18	0.42	12.62	11.69	2.79	0.71	0	98.49	83548.5	53.73	7567.56	441.69	48.56	71.48	88.01	35.13	1.21	107.26	20.22	54.26	4.39	<0.043	111.34	4.21	15.3	2.83	14.12	4.03	1.343	4.38	0.689	3.94	0.759	2.05	0.327	2.35	0.303	1.91
SV040-039	SV40	39	Spectrum 39	Y	HOST	Dacite (Sodic Trachyte)	Amphibole	Phenocryst	49.49	1.4	5.96	12.16	0.77	15.31	10.94	2.31	0.55	0.14	99.03	78188.3	64.35	6008.07	257.52	36.04	45.27	72.34	19.22	0.718	41.7	37.64	49.34	8.1	<0.041	36.13	7.06	28.29	5.89	30.46	9.43	1.538	9.75	1.484	7.53	1.446	4.3	0.525	3.66	0.489	2.6
SV040-041	SV40	41	Spectrum 41	N	HOST	Dacite (Sodic Trachyte)	Amphibole	Phenocryst	45.41	0.83	10.52	10.59	0.25	14.78	11.67	2.72	0.29	0	97.06
SV040-042	SV40	42	Spectrum 42	N	HOST	Dacite (Sodic Trachyte)	Amphibole	Phenocryst	49.59	1.15	4.6	12.04	0.9	15.37	10.52	2.14	0.48	0	96.8
SV040-043	SV40	43	Spectrum 43	N	HOST	Dacite (Sodic Trachyte)	Amphibole	Phenocryst	42.18	1.24	12.85	13.3	0.25	12.4	11.59	2.67	0.55	0	97.02
SV040-046	SV40	46	Spectrum 46	N	HOST	Dacite (Sodic Trachyte)	Amphibole	Phenocryst	44.89	1.27	10.11	10.99	0	15.07	11.27	2.25	1.15	0.13	97.11
SV040-047	SV40	47	Spectrum 47	N	HOST	Dacite (Sodic Trachyte)	Amphibole	Phenocryst	43.25	1.79	11.43	11.98	0.14	13.86	11	2.17	1.05	0	96.67
SV040-048	SV40	48	Spectrum 48	N	HOST	Dacite (Sodic Trachyte)	Amphibole	Phenocryst	42.17	1.25	12.62	15.41	0.22	11.19	10.79	2.2	1.09	0	96.94
SV040-049	SV40	49	Spectrum 49	N	HOST	Dacite (Sodic Trachyte)	Amphibole	Phenocryst	45.08	1.3	10.7	10.48	0	15.46	11.11	2.05	1.17	0	97.35
SV040-050	SV40	50	Spectrum 50	N	HOST	Dacite (Sodic Trachyte)	Amphibole	Phenocryst	43.18	1.71	11.07	13.76	0.22	13.13	10.52	2.24	1.07	0	96.92
SV040-051	SV40	51	Spectrum 51	N	HOST	Dacite (Sodic Trachyte)	Amphibole	Phenocryst	41.57	1.52	13.68	14.35	0.31	11.69	11.22	2.49	1.03	0	97.87
SV040-052	SV40	52	Spectrum 52	N	HOST	Dacite (Sodic Trachyte)	Amphibole	Phenocryst	40.75	1.09	14.72	17.09	0.3	9.99	10.79	2.35	1.26	0	98.32
SV040-053	SV40	53	Spectrum 53	N	HOST	Dacite (Sodic Trachyte)	Amphibole	Phenocryst	42.05	1.47	13.22	13.05	0.23	13.03	11.24	2.31	1.15	0	97.77
SV040-054	SV40	54	Spectrum 54	N	HOST	Dacite (Sodic Trachyte)	Amphibole	Phenocryst	43.35	1.4	12.38	11.92	0.11	14.52	11.19	2.29	1.11	0.12	98.39
SV040-055	SV40	55	Spectrum 55	N	HOST	Dacite (Sodic Trachyte)	Amphibole	Phenocryst	40.25	1.5	15.15	15.43	0.21	10.23	11.18	2.44	1.11	0	97.5
SV155-001	SV155	1	Spectrum 1	Y	NODULE	Amphibole-Pyrobole	Amphibole	Granoblastic	42.55	1.19	12.34	11.01	0.12	14.34	12.32	2.38	0.55	0.07	96.88	88051.1	35.96	3946.49	385.93	54.2	79.22	5.35	20.59	1.262	256.53	7.76	11.31	0.264	<0.031	66.14	0.853	3.61	0.739	4.63	1.651	0.682	1.847	0.301	1.596	0.329	0.865	0.1005	0.81	0.0918	0.459
SV155-002	SV155	2	Spectrum 2	Y	NODULE	Amphibole-Pyrobole	Clinopyroxene	Relict - subhedral	50.7	0.31	3.82	7.05	0.17	13.74	23.29	0.36	0	0.18	99.57	166454	37.08	1089.81	181.54	33.71	34.74	0.611	5.66	<0.0169	68.5	4.95	9.16	<0.047	<0.031	0.05	0.489	2.139	0.474	2.8	1.09	0.358	1.165	0.199	1.157	0.199	0.525	0.0715	0.476	0.0646	0.512
SV155-003	SV155	3	Spectrum 3	Y	NODULE	Amphibole-Pyrobole	Clinopyroxene	Relict - subhedral	51.79	0.27	2.92	6.59	0.12	14.15	23.79	0.25	0	0.2	100.01	170027	33.99	838.4	168.31	34.45	33.01	9.96	5.28	0.1107	71.86	3.59	6.64	0.058	<0.034	2.588	0.4	1.581	0.325	1.939	0.639	0.207	0.792	0.1318	0.798	0.158	0.462	0.067	0.384	0.0546	0.28
SV155-004	SV155	4	Spectrum 4	Y	NODULE	Amphibole-Pyrobole	Amphibole	Granoblastic	42.33	0.98	12.38	11.15	0.14	14.48	12.22	2.38	0.59	0.09	96.74	87336.4	35.82	4155.01	395.2	53.24	78.8	12.31	19.88	1.293	271.74	8.04	11.6	0.345	<0.033	60.6	0.937	3.64	0.761	4.52	1.521	0.671	1.931	0.303	1.717	0.324	0.935	0.1119	0.877	0.1083	0.458
SV155-005	SV155	5	Spectrum 5	Y	NODULE	Amphibole-Pyrobole	Clinopyroxene	Relict - subhedral	51.13	0.29	3.36	6.83	0.12	14.14	23.45	0.22	0	0.19	99.68	167597	36.43	942.87	179	33.11	32.56	0.437	5.3	<0.0169	68.26	4.35	8.31	<0.046	<0.034	0.053	0.403	1.837	0.434	2.45	0.863	0.317	1.041	0.162	0.974	0.202	0.552	0.069	0.442	0.0612	0.393
SV155-006	SV155	6	Spectrum 6	Y	NODULE	Amphibole-Pyrobole	Amphibole	Granoblastic	43.05	0.94	12.01	10.97	0.14	14.23	12.16	2.35	0.51	0.02	96.37	86907.6	36.03	3657.21	324.85	49.92	83.93	2.195	16	0.813	238.94	6.71	6.3	0.165	<0.037	32.49	0.664	2.93	0.553	3.46	1.002	0.584	1.419	0.238	1.367	0.255	0.758	0.1095	0.675	0.0955	0.216
SV155-007	SV155	7	Spectrum 7	N	NODULE	Amphibole-Pyrobole	Amphibole	Granoblastic	42.42	1.25	13.14	11.23	0.16	14.29	12.37	2.4	0.55	0.19	98
SV155-008	SV155	8	Spectrum 8	N	NODULE	Amphibole-Pyrobole	Amphibole	Granoblastic	42.1	1.26	13.52	11.41	0.15	13.79	12.14	2.41	0.68	0.12	97.58
SV155-009	SV155	9	Spectrum 9	N	NODULE	Amphibole-Pyrobole	Amphibole	Granoblastic	41.77	1.25	13.39	11.1	0.13	13.86	12.25	2.53	0.66	0.1	97.06
SV155-010	SV155	10	Spectrum 10	N	NODULE	Amphibole-Pyrobole	Amphibole	Granoblastic	41.87	1.34	13.54	11.48	0.09	14.13	12.28	2.44	0.65	0.08	97.9
SV155-011	SV155	11	Spectrum 11	N	NODULE	Amphibole-Pyrobole	Amphibole	Granoblastic	42.3	1.28	13	11.21	0.11	14.05	12.27	2.45	0.63	0.05	97.37
SV155-012	SV155	12	Spectrum 12	Y	NODULE	Amphibole-Pyrobole	Amphibole	Granoblastic	41.77	1.11	13.6	11.41	0.14	13.93	12.12	2.36	0.63	0.08	97.15	86621.8	36.83	4592.37	396.28	51.88	77.34	1.179	21.91	1.285	305.06	8.51	12.56	0.342	<0.036	76.41	0.879	3.58	0.753	4.75	1.561	0.674	2.16	0.326	1.695	0.346	1.009	0.1225	0.916	0.1044	0.55
SV155-013	SV155	13	Spectrum 13	Y	NODULE	Amphibole-Pyrobole	Amphibole	Granoblastic	41.84	1.23	13.25	11.62	0.14	14.1	12.16	2.41	0.67	0.09	97.52	86907.6	37.31	4678.98	412.16	53.42	80.43	0.781	22.95	1.405	312.79	7.98	12.05	0.328	<0.037	81.93	0.868	3.71	0.749	4.73	1.584	0.698	1.888	0.302	1.647	0.322	0.888	0.1013	0.751	0.1118	0.578
SV155-014	SV155	14	Spectrum 14	Y	NODULE	Amphibole-Pyrobole	Amphibole	Granoblastic	42.15	1.06	13.43	11.3	0.15	14.09	12.23	2.41	0.66	0.09	97.58	87407.9	36.48	4561.19	393.61	53.75	89	0.623	24.25	1.65	309.7	7.7	11.9	0.358	<0.041	86.06	0.906	4.06	0.773	4.68	1.557	0.666	1.817	0.288	1.594	0.301	0.799	0.1103	0.716	0.0901	0.472
SV155-015	SV155	15	Spectrum 15	N	NODULE	Amphibole-Pyrobole	Amphibole	Granoblastic	42.31	1.18	12.91	11.05	0.13	14.08	12.28	2.33	0.63	0.15	97.05
SV155-016	SV155	16	Spectrum 16	N	NODULE	Amphibole-Pyrobole	Clinopyroxene	Relict - subhedral	50.51	0.49	4.2	7.29	0.09	13.82	23.02	0.3	0	0.13	99.84
SV155-017	SV155	17	Spectrum 17	Y	NODULE	Amphibole-Pyrobole	Clinopyroxene	Relict - subhedral	51.55	0.28	3.64	6.89	0.15	13.98	23.22	0.29	0	0.23	100.17	165954	34.38	905.18	144.8	26.45	25.35	0.477	4.3	0.0675	61.39	5.71	7.71	<0.034	<0.029	2.047	0.446	1.479	0.386	2.57	0.827	0.338	1.245	0.183	1.146	0.229	0.644	0.092	0.535	0.0859	0.297
SV155-018	SV155	18	Spectrum 18	N	NODULE	Amphibole-Pyrobole	Amphibole	Granoblastic	41.56	0.85	12.36	11.36	0.17	13.6	11.86	2.33	0.5	0.06	94.65
SV155-019	SV155	19	Spectrum 19	N	NODULE	Amphibole-Pyrobole	Clinopyroxene	Relict - subhedral	51.29	0.32	3.71	7	0.17	13.94	23.38	0.3	0	0.16	100.24
SV155-020	SV155	20	Spectrum 20	Y	NODULE	Amphibole-Pyrobole	Amphibole	Granoblastic	42.94	0.96	12.23	10.73	0.18	14.62	12.28	2.4	0.56	0.11	97	87765.3	37.86	3539.06	307.52	41.18	62.49	0.479	13.84	0.711	243.08	8.57	10.11	0.206	<0.031	37.86	0.826	2.6	0.632	3.96	1.172	0.602	1.833	0.299	1.619	0.337	0.979	0.1266	0.914	0.1049	0.343
SV155-021	SV155	21	Spectrum 21	Y	NODULE	Amphibole-Pyrobole	Amphibole	Granoblastic	42.8	1.02	12.47	11.03	0.11	14.37	12.19	2.3	0.61	0.12	97.02	87122	39.25	4124.56	309.62	42.5	59.88	1.037	17.03	0.976	263.44	9.51	12.7	0.301	<0.031	58.33	0.856	2.83	0.699	4.88	1.647	0.668	2.159	0.329	1.93	0.378	1.081	0.1361	0.853	0.1204	0.547
SV155-022	SV155	22	Spectrum 22	N	NODULE	Amphibole-Pyrobole	Amphibole	Granoblastic	41.76	1.27	13.09	11.25	0.07	13.87	12.02	2.45	0.65	0.16	96.6
SV155-023	SV155	23	Spectrum 23	N	NODULE	Amphibole-Pyrobole	Amphibole	Granoblastic	41.57	1.13	13.22	11.38	0.06	13.79	12.04	2.39	0.67	0.1	96.36
SV155-024	SV155	24	Spectrum 24	N	NODULE	Amphibole-Pyrobole	Amphibole	Granoblastic	41.31	1.19	13.23	11.4	0.16	13.64	12.02	2.3	0.64	0.13	96.01
SV155-025	SV155	25	Spectrum 25	N	NODULE	Amphibole-Pyrobole	Amphibole	Granoblastic	41.36	1.1	13.69	11.36	0.17	13.87	12.25	2.34	0.62	0.08	96.82
SV155-026	SV155	26	Spectrum 26	N	NODULE	Amphibole-Pyrobole	Amphibole	Granoblastic	42.12	1.15	13.33	11.23	0.15	13.79	12.16	2.36	0.66	0.1	97.05
SV155-027	SV155	27	Spectrum 27	N	NODULE	Amphibole-Pyrobole	Amphibole	Granoblastic	41.59	1.24	13.3	11.23	0.1	13.94	12.24	2.39	0.67	0.09	96.77
SV155-028	SV155	28	Spectrum 28	N	NODULE	Amphibole-Pyrobole	Amphibole	Granoblastic	43.23	0.91	12	10.8	0.12	14.7	12.14	2.24	0.46	0.2	96.8
SV155-029	SV155	29	Spectrum 29	N	NODULE	Amphibole-Pyrobole	Amphibole	Granoblastic	42.15	1.2	12.76	11.13	0.09	14.2	12.07	2.36	0.65	0.1	96.71
SV155-030	SV155	30	Spectrum 30	N	NODULE	Amphibole-Pyrobole	Amphibole	Granoblastic	42.23	1.18	13.05	11.01	0.09	14.23	12.23	2.46	0.6	0.06	97.13
SV155-031	SV155	31	Spectrum 31	Y	NODULE	Amphibole-Pyrobole	Clinopyroxene	Relict - subhedral	51.16	0.31	3.71	7.01	0.07	14.06	23.3	0.34	0	0.14	100.04	166525	40.65	747.45	180.54	31.64	27.48	0.436	4.42	<0.0159	43.26	4.64	4.37	<0.040	<0.037	<0.051	0.444	1.574	0.354	2.035	0.752	0.303	0.964	0.144	0.882	0.177	0.519	0.0721	0.582	0.0669	0.207
SV155-032	SV155	32	Spectrum 32	Y	NODULE	Amphibole-Pyrobole	Clinopyroxene	Relict - subhedral	51.02	0.33	3.94	7.31	0.2	13.82	23.19	0.31	0	0.26	100.3	165739	39.2	1089.9	181.49	30.92	30.5	0.301	5.28	<0.0154	68.92	5	10.01	<0.039	<0.037	0.15	0.481	2.016	0.479	3	0.969	0.38	1.209	0.179	1.087	0.195	0.571	0.0831	0.536	0.0754	0.475
SV155-033	SV155	33	Spectrum 33	N	NODULE	Amphibole-Pyrobole	Clinopyroxene	Relict - subhedral	51.25	0.41	3.74	7.05	0.22	14.18	23.1	0.3	0	0.1	100.35
SV155-034	SV155	34	Spectrum 34	Y	NODULE	Amphibole-Pyrobole	Amphibole	Granoblastic	42.54	1.22	13.17	11.41	0.13	14.11	12.28	2.49	0.63	0.1	98.08	87765.3	40.7	4507.92	370.81	48.19	72.17	2.253	21.01	1.236	291.06	8.75	13.62	0.377	<0.037	74.57	0.868	3.51	0.792	5	1.782	0.689	2.13	0.347	1.87	0.353	0.968	0.143	0.937	0.129	0.614
SV155-035	SV155	35	Spectrum 35	N	NODULE	Amphibole-Pyrobole	Amphibole	Granoblastic	42.44	1.18	12.77	11.22	0.1	14.21	12.11	2.39	0.62	0.13	97.17
SV155-036	SV155	36	Spectrum 36	Y	NODULE	Amphibole-Pyrobole	Amphibole	Granoblastic	41.87	1.13	13.32	11.31	0.11	13.99	12.32	2.44	0.62	0.12	97.22	88051.1	41.86	4727.54	383.69	46.86	72.41	6.18	21.48	1.201	309.65	9.14	13.29	0.337	<0.037	78.5	0.948	3.49	0.78	5.12	1.87	0.701	2.25	0.303	1.89	0.381	1.087	0.153	0.889	0.1016	0.605
SV155-037	SV155	37	Spectrum 37	N	NODULE	Amphibole-Pyrobole	Amphibole	Granoblastic	41.28	1.1	13.99	11.42	0.1	13.65	12.17	2.5	0.66	0.14	97.01
SV155-038	SV155	38	Spectrum 38	N	NODULE	Amphibole-Pyrobole	Amphibole	Granoblastic	41.43	1.24	13.73	11.34	0.09	13.79	12.19	2.47	0.68	0.15	97.1
SV155-039	SV155	39	Spectrum 39	Y	NODULE	Amphibole-Pyrobole	Clinopyroxene	Relict - subhedral	51.29	0.38	3.79	7	0.15	13.85	24.25	0.27	0	0.15	101.08	173315	44.26	1181.51	194.07	33.26	34.78	0.475	6.22	<0.0201	56.68	4.6	10.69	<0.043	<0.045	<0.054	0.516	2.244	0.545	2.91	0.973	0.404	1.174	0.171	1.004	0.179	0.603	0.0674	0.525	0.0589	0.607
SV155-040	SV155	40	Spectrum 40	Y	NODULE	Amphibole-Pyrobole	Clinopyroxene	Relict - subhedral	51.38	0.4	3.8	7.19	0.1	14.26	23.17	0.3	0	0.17	100.75	165596	43	1025.85	207.39	34.44	36.74	0.408	5.83	<0.0189	59.91	4.74	7.05	<0.044	<0.044	0.112	0.423	2.162	0.47	2.73	0.933	0.32	1.172	0.176	1.026	0.234	0.604	0.0631	0.53	0.0572	0.339
SV155-041	SV155	41	Spectrum 41	N	NODULE	Amphibole-Pyrobole	Clinopyroxene	Relict - subhedral	51.05	0.39	4.17	7.04	0.21	13.68	23.35	0.33	0	0.25	100.38
SV155-042	SV155	42	Spectrum 42	N	NODULE	Amphibole-Pyrobole	Clinopyroxene	Relict - subhedral	51.04	0.22	3.94	7.24	0.2	14.05	23.15	0.43	0	0.13	100.33
SV155-043	SV155	43	Spectrum 43	Y	NODULE	Amphibole-Pyrobole	Clinopyroxene	Relict - subhedral	51.54	0.23	3.73	6.99	0.15	14.17	23.2	0.3	0	0.16	100.44	165811	42.16	800.72	236.71	38.22	39.15	0.364	5.76	<0.0213	53.37	3.94	4.02	<0.048	<0.050	0.133	0.398	2.064	0.404	2.26	0.743	0.307	0.851	0.136	0.826	0.172	0.486	0.0741	0.475	0.0591	0.13
SV155-044	SV155	44	Spectrum 44	Y	NODULE	Amphibole-Pyrobole	Clinopyroxene	Relict - subhedral	51.04	0.34	3.94	7.31	0.15	13.93	23.29	0.26	0	0.14	100.35	166454	40.1	1053.22	222.93	38.39	40.45	0.66	6.43	<0.0211	68.2	4.04	7.69	<0.050	<0.051	<0.063	0.431	2.244	0.462	2.66	0.789	0.346	0.931	0.15	0.905	0.173	0.538	0.046	0.438	0.051	0.442
SV155-045	SV155	45	Spectrum 45	N	NODULE	Amphibole-Pyrobole	Amphibole	Granoblastic	43.36	0.82	12.42	12.17	0.1	14.17	12.31	2.64	0.03	0.08	98.1
SV155-046	SV155	46	Spectrum 46	Y	NODULE	Amphibole-Pyrobole	Amphibole	Granoblastic	43.1	1.01	12.32	11.07	0.19	14.64	12.4	2.35	0.51	0.15	97.72	88622.9	42.41	3902.22	480.3	63.14	99.72	2.499	18.06	0.972	235.31	5.76	6.65	0.162	<0.050	37.62	0.665	3.24	0.622	3.28	1.127	0.6	1.274	0.193	1.177	0.216	0.656	0.0706	0.639	0.0868	0.169
SV155-047	SV155	47	Spectrum 47	N	NODULE	Amphibole-Pyrobole	Amphibole	Granoblastic	42.1	1.2	12.84	11.38	0.1	14.09	12.31	2.3	0.66	0.11	97.09
SV155-048	SV155	48	Spectrum 48	Y	NODULE	Amphibole-Pyrobole	Amphibole	Granoblastic	42.51	1.19	12.89	11.4	0.12	14.24	12.31	2.49	0.65	0.1	97.91	87979.7	42.81	4714.02	422.96	56.42	89.32	1.018	24.3	1.533	295.69	7.45	11.63	0.376	<0.047	81.61	0.89	4.08	0.797	4.84	1.646	0.666	1.847	0.268	1.63	0.293	0.965	0.128	0.769	0.0937	0.478
SV155-049	SV155	49	Spectrum 49	Y	NODULE	Amphibole-Pyrobole	Amphibole	Granoblastic	42.37	1.18	12.64	11.43	0.16	14.18	12.09	2.43	0.67	0.06	97.21	86407.3	42.72	5098.25	418.81	52.76	82.8	0.637	22.57	1.594	301.83	8.29	13.63	0.403	<0.043	78.23	0.872	3.93	0.83	5.09	1.695	0.702	2.04	0.291	1.81	0.305	1.049	0.1068	0.952	0.0979	0.483
SV155-050	SV155	50	Spectrum 50	N	NODULE	Amphibole-Pyrobole	Amphibole	Granoblastic	41.93	1.24	13.18	11.56	0.21	13.95	12.19	2.37	0.62	0.1	97.35
SV155-051	SV155	51	Spectrum 51	Y	NODULE	Amphibole-Pyrobole	Amphibole	Granoblastic	42.36	1.29	12.95	11.34	0.11	14.18	12.29	2.4	0.65	0.16	97.73	87836.8	43.04	4662.18	416.11	55.09	84.85	10.2	19.83	1.11	267.61	6.88	10.47	0.312	<0.048	56.23	0.782	3.55	0.713	3.99	1.371	0.655	1.533	0.248	1.329	0.314	0.82	0.0948	0.777	0.0955	0.368
SV155-052	SV155	52	Spectrum 52	N	NODULE	Amphibole-Pyrobole	Amphibole	Granoblastic	42.88	1.2	12.76	11.31	0.16	14.33	12.29	2.33	0.62	0.09	97.96
SV155-053	SV155	53	Spectrum 53	N	NODULE	Amphibole-Pyrobole	Clinopyroxene	Relict - subhedral	51.71	0.4	3.58	7.28	0.17	14.17	23.48	0.22	0	0.21	101.19
SV155-054	SV155	54	Spectrum 54	Y	NODULE	Amphibole-Pyrobole	Clinopyroxene	Relict - subhedral	52.28	0.37	2.98	6.49	0.16	14.56	24.05	0.29	0	0.21	101.37	171886	42.64	982.06	174.58	34.11	33.63	0.507	5.3	<0.0170	68.65	3.54	7.72	<0.039	<0.044	<0.054	0.333	1.569	0.344	2.15	0.8	0.259	0.801	0.111	0.691	0.173	0.387	0.0634	0.417	0.0441	0.363
SV155-055	SV155	55	Spectrum 55	Y	NODULE	Amphibole-Pyrobole	Clinopyroxene	Relict - subhedral	51.58	0.34	3.64	6.95	0.23	13.91	23.8	0.33	0	0.17	100.91	170099	43.14	1147.81	201.12	34.68	35.9	0.532	5.86	<0.0181	67.85	4.55	8.34	<0.041	<0.046	<0.055	0.487	2.215	0.474	2.87	0.856	0.354	1.062	0.165	0.932	0.19	0.552	0.0832	0.453	0.0635	0.376
SV155-056	SV155	56	Spectrum 56	N	NODULE	Amphibole-Pyrobole	Clinopyroxene	Relict - subhedral	51.62	0.41	3.86	7.23	0.17	13.96	23.35	0.27	0	0.14	100.98
SV155-057	SV155	57	Spectrum 57	Y	NODULE	Amphibole-Pyrobole	Amphibole	Granoblastic	43.26	0.89	12.22	11.89	0.12	14.39	12.25	2.42	0.56	0.05	98.04	87550.9	40.21	3283.84	370.36	58.45	67.24	9.39	21.25	1.353	251.03	6.92	11.4	0.398	<0.044	67.76	0.979	4.08	0.764	4.57	1.513	0.655	1.684	0.232	1.444	0.291	0.851	0.1012	0.845	0.0998	0.432
SV155-058	SV155	58	Spectrum 58	N	NODULE	Amphibole-Pyrobole	Clinopyroxene	Relict - subhedral	52.31	0.21	3.04	6.83	0.21	14.38	23.52	0.38	0	0.18	100.98
SV155-059	SV155	59	Spectrum 59	Y	NODULE	Amphibole-Pyrobole	Clinopyroxene	Relict - subhedral	51.8	0.25	3.53	7.04	0.11	14.16	23.6	0.32	0	0.2	100.99	168669	39.52	811.28	162.31	34.22	32.3	0.423	4.6	<0.0172	63.95	2.71	5.83	<0.040	<0.046	<0.055	0.303	1.31	0.294	1.653	0.522	0.225	0.639	0.1118	0.658	0.123	0.31	0.046	0.251	0.0287	0.266
SV155-060	SV155	60	Spectrum 60	N	NODULE	Amphibole-Pyrobole	Amphibole	Granoblastic	42.77	1.2	12.77	11.59	0.12	14.25	12.2	2.42	0.63	0.09	98.05
SV155-061	SV155	61	Spectrum 61	Y	NODULE	Amphibole-Pyrobole	Amphibole	Granoblastic	42.83	1.2	12.85	11.26	0.14	14.3	12.26	2.49	0.6	0.11	98.04	87622.4	43.85	5057.76	409.14	55.99	86.63	6.49	23.02	1.515	284.98	7.71	12.35	0.429	<0.044	78.39	0.929	4.07	0.856	4.98	1.82	0.715	1.98	0.254	1.75	0.342	0.877	0.119	0.915	0.0848	0.492
SV155-062	SV155	62	Spectrum 62	Y	HOST	Dacite (Sodic Trachyte)	Amphibole	Phenocryst	48.18	1.32	6.24	12.75	0.69	14.58	11.34	1.68	0.58	0.07	97.43	81047.1	44.11	4529.11	269.39	52.1	62.73	16.04	23.01	0.647	41.26	44.72	32.43	7.2	<0.051	39.15	9.87	42.06	8.05	43.05	10.72	2.314	12.26	1.814	8.75	1.652	4.85	0.648	4.18	0.571	2.01
SV155-063	SV155	63	Spectrum 63	Y	HOST	Dacite (Sodic Trachyte)	Amphibole	Phenocryst	48.68	0.94	6.47	13.4	0.49	14.51	11.06	1.49	0.45	0.15	97.63	79045.9	45.37	4465.86	308.73	53.12	78.91	7.55	22.39	0.663	39.67	44.08	31.08	6.54	<0.048	36.35	8.73	38.63	7.76	41.19	10.94	2.391	11.74	1.75	8.72	1.69	4.96	0.617	4.32	0.512	1.88
SV155-064	SV155	64	Spectrum 64	Y	HOST	Dacite (Sodic Trachyte)	Amphibole	Phenocryst	47.88	1.13	6.96	13.66	0.53	13.93	11.23	1.76	0.43	0.08	97.58	80260.9	51.79	4906.36	347.42	53.98	81.44	43.3	38.8	5.89	38.97	45.63	33.89	7.69	<0.051	148.12	9.36	40.48	7.99	42.91	11.52	2.621	12.7	1.837	9.03	1.646	5	0.677	4.5	0.552	1.972
SV155-066	SV155	66	Spectrum 66	N	HOST	Dacite (Sodic Trachyte)	Amphibole	Phenocryst	47.88	1.08	7.06	13.84	0.56	13.86	11.3	1.79	0.4	0.14	97.9
SV155-067	SV155	67	Spectrum 67	N	HOST	Dacite (Sodic Trachyte)	Amphibole	Phenocryst	48.62	0.96	6	13.2	0.61	14.36	11.16	1.72	0.35	0.08	97.07
SV155-068	SV155	68	Spectrum 68	N	NODULE	Amphibole-Pyrobole	Amphibole	Granoblastic	41.8	1.22	12.58	13.17	0.33	12.9	11.8	2.73	0.63	0.12	97.27
SV155-069	SV155	69	Spectrum 69	N	NODULE	Amphibole-Pyrobole	Amphibole	Granoblastic	41.72	1.27	13.3	11.36	0.14	13.59	12.05	2.57	0.7	0.11	96.81
SV155-070	SV155	70	Spectrum 70	N	NODULE	Amphibole-Pyrobole	Amphibole	Granoblastic	42.39	1.08	12.86	11.26	0.12	14.07	12.16	2.37	0.62	0.1	97.03
SV155-071	SV155	71	Spectrum 71	N	NODULE	Amphibole-Pyrobole	Amphibole	Granoblastic	41.85	1.23	13.11	11.43	0.1	13.84	12.18	2.46	0.69	0.18	97.07
SV155-072	SV155	72	Spectrum 72	N	NODULE	Amphibole-Pyrobole	Amphibole	Granoblastic	47.26	1.46	6.94	13.03	0.74	14.03	11.43	1.97	0.61	0.15	97.62
SV155-073	SV155	73	Spectrum 73	N	NODULE	Amphibole-Pyrobole	Amphibole	Granoblastic	42.13	1.18	12.91	11.22	0.17	14.09	12.14	2.5	0.66	0.08	97.08
SV155-074	SV155	74	Spectrum 74	N	HOST	Dacite (Sodic Trachyte)	Amphibole	Phenocryst	38.87	1.98	17.62	15.41	0.28	8.92	11.79	2.44	1.06	0	98.34
SV155-075	SV155	75	Spectrum 75	N	HOST	Dacite (Sodic Trachyte)	Amphibole	Phenocryst	42.44	1.28	13.52	13.33	0.28	12.27	11.57	2.56	0.76	0.1	98.12
SV155-076	SV155	76	Spectrum 76	N	HOST	Dacite (Sodic Trachyte)	Amphibole	Phenocryst	41.69	1.81	12.59	14.54	0.4	11.76	11.82	2.76	0.63	0.01	98.01
SV155-077	SV155	77	Spectrum 77	N	HOST	Dacite (Sodic Trachyte)	Amphibole	Phenocryst	48.82	1.37	6.03	12.6	0.73	14.95	11.32	1.77	0.48	0	98.03
SV155-078	SV155	78	Spectrum 78	N	HOST	Dacite (Sodic Trachyte)	Amphibole	Phenocryst	49	0.93	6.78	13.3	0.22	14.17	11.92	1.69	0.34	0.12	98.46
SV155-079	SV155	79	Spectrum 79	N	NODULE	Amphibole-Pyrobole	Amphibole	Granoblastic	42.42	1.1	12.71	11.77	0.17	13.67	12.16	2.68	0.67	0.11	97.46
SV155-080	SV155	80	Spectrum 80	N	NODULE	Amphibole-Pyrobole	Amphibole	Granoblastic	41.91	1.13	13.32	11.77	0.27	13.67	12.13	2.77	0.67	0.04	97.68
SV155-081	SV155	81	Spectrum 81	N	NODULE	Amphibole-Pyrobole	Amphibole	Granoblastic	42.58	1.21	12.79	11.42	0.14	14.24	12.3	2.47	0.65	0	97.78
SV155-082	SV155	82	Spectrum 82	N	NODULE	Amphibole-Pyrobole	Amphibole	Granoblastic	42.35	1.2	12.66	11.48	0.14	14.14	12.23	2.66	0.67	0.1	97.63
SV156-001	SV156	1	Spectrum 1	N	NODULE	Hornblendite	Amphibole	Granoblastic	45.51	0.98	11.04	10.37	0.17	15.4	12.03	2.44	0.56	0.23	98.74
SV156-002	SV156	2	Spectrum 2	N	NODULE	Hornblendite	Amphibole	Granoblastic	45.73	0.71	10.98	9.6	0.19	15.93	11.98	2.31	0.45	0.2	98.08
SV156-003	SV156	3	Spectrum 3	N	NODULE	Hornblendite	Amphibole	Granoblastic	44.41	0.93	12.07	9.97	0.1	15.25	12.06	2.52	0.57	0.15	98
SV156-004	SV156	4	Spectrum 4	N	NODULE	Hornblendite	Amphibole	Granoblastic	45.1	1.12	11.41	9.59	0.17	15.69	11.97	2.37	0.51	0.25	98.18
SV156-005	SV156	5	Spectrum 5	N	NODULE	Hornblendite	Amphibole	Granoblastic	44.77	1.04	11.27	9.79	0.14	15.35	11.96	2.35	0.58	0.11	97.36
SV156-006	SV156	6	Spectrum 6	N	NODULE	Hornblendite	Amphibole	Granoblastic	43.67	1.25	12.75	10.27	0.14	14.91	11.88	2.61	0.61	0.27	98.36
SV156-007	SV156	7	Spectrum 7	N	NODULE	Hornblendite	Amphibole	Granoblastic	45.47	0.75	11.33	9.58	0.15	15.71	11.94	2.45	0.46	0.18	98.03
SV156-008	SV156	8	Spectrum 8	N	NODULE	Hornblendite	Amphibole	Granoblastic	45.57	0.7	10.56	9.63	0.16	15.67	11.84	2.31	0.44	0.21	97.1
SV156-009	SV156	9	Spectrum 9	N	NODULE	Hornblendite	Amphibole	Granoblastic	46.44	0.69	10	9.98	0.14	15.84	11.98	2.22	0.47	0.17	97.92
SV156-010	SV156	10	Spectrum 10	Y	NODULE	Hornblendite	Amphibole	Granoblastic	45.63	0.85	10.54	10.18	0.16	15.46	12.1	2.3	0.61	0.28	98.09	86478.8	36.21	3136.98	226.15	48.65	218.19	15.25	16.64	0.919	127.33	9.58	23.32	0.547	<0.042	53.72	1.899	4.99	0.926	5.03	1.774	0.597	1.97	0.321	1.91	0.393	1.201	0.138	0.957	0.151	0.979
SV156-011	SV156	11	Spectrum 11	Y	NODULE	Hornblendite	Amphibole	Granoblastic	44.06	1.18	11.77	10.93	0.2	14.32	11.99	2.57	0.62	0.12	97.77	85692.6	42.07	4705.1	320.06	48.65	218.98	82.01	22.13	1.348	186.26	12.06	21.93	0.541	<0.042	73.71	2.033	5.98	1.077	6.54	2.04	0.799	2.53	0.379	2.45	0.471	1.44	0.188	1.428	0.183	0.79
SV156-012	SV156	12	Spectrum 12	Y	NODULE	Hornblendite	Amphibole	Granoblastic	49.4	0.71	7.32	8.89	0.15	17.08	12.02	1.6	0.52	0.19	97.87	85907	38.07	3389	246.68	51.74	244.16	309.16	20.05	0.686	148.08	11.91	36	1.015	<0.042	69.12	2.77	7.88	1.414	7.35	2.1	0.709	2.3	0.38	2.08	0.425	1.383	0.185	1.301	0.195	1.253
SV156-013	SV156	13	Spectrum 13	Y	NODULE	Hornblendite	Amphibole	Granoblastic	49.35	0.74	7.41	8.77	0.16	17.24	12.22	1.58	0.52	0.15	98.14	87336.4	37.11	3152.66	237.57	55.43	260.66	130.62	15.15	0.743	72.43	11.31	38.06	1.077	<0.045	40.2	2.86	8.52	1.425	7.53	1.98	0.678	2.2	0.385	2.07	0.422	1.4	0.206	1.47	0.171	1.359
SV156-014	SV156	14	Spectrum 14	Y	NODULE	Hornblendite	Amphibole	Granoblastic	43.1	1.44	12.97	10.43	0.17	14.07	11.91	2.6	0.69	0.05	97.43	85120.9	51.64	6363.14	393.98	50.95	225.79	100.09	23.36	1.285	226.86	9.67	14.96	0.381	<0.047	87.14	1.725	4.84	0.812	4.61	1.647	0.741	2.07	0.356	2.03	0.426	1.036	0.142	0.927	0.111	0.67
SV156-015	SV156	15	Spectrum 15	Y	NODULE	Hornblendite	Amphibole	Granoblastic	49.21	0.74	7.26	8.75	0.12	17.17	12.12	1.6	0.54	0.2	97.7	86621.7	36.29	3221.9	255.44	60.48	305.59	19.84	14.43	0.75	56.62	11.29	38.41	1.005	<0.052	32.84	2.83	8.76	1.455	7.45	2.22	0.67	2.31	0.369	2.09	0.45	1.338	0.198	1.286	0.182	1.381
SV156-016	SV156	16	Spectrum 16	Y	NODULE	Hornblendite	Amphibole	Granoblastic	44.25	0.88	12.03	10.45	0.17	14.98	11.96	2.52	0.53	0.23	98.01	85478.2	33.81	3237.23	254.33	54.63	235.25	1.493	17.56	0.897	184.82	8.48	19.03	0.556	<0.050	48.28	1.885	5.99	1.056	5.42	1.726	0.649	1.78	0.308	1.738	0.332	0.97	0.117	0.915	0.11	0.721
SV156-017	SV156	17	Spectrum 17	N	NODULE	Hornblendite	Amphibole	Granoblastic	42.72	1.33	12.68	10.19	0.14	14.48	11.69	2.56	0.64	0.19	96.63
SV156-018	SV156	18	Spectrum 18	Y	NODULE	Hornblendite	Amphibole	Granoblastic	44	1.02	12.22	10.14	0.15	14.91	11.91	2.64	0.54	0.25	97.79	85120.9	32.13	3230.78	235.23	48.21	208.61	18.06	16.01	0.834	197.87	9.73	17.63	0.503	<0.049	43.61	1.359	4.75	0.92	5.62	1.806	0.628	1.97	0.364	1.884	0.35	1.289	0.166	1.138	0.127	0.685
SV156-019	SV156	19	Spectrum 19	N	NODULE	Hornblendite	Amphibole	Granoblastic	46.46	0.61	10.14	9.59	0.13	16.03	11.92	2.23	0.42	0.22	97.75
SV156-020	SV156	20	Spectrum 20	N	NODULE	Hornblendite	Amphibole	Granoblastic	46.19	0.79	10	9.92	0.24	15.91	12	2.16	0.48	0.2	97.88
SV156-021	SV156	21	Spectrum 21	Y	NODULE	Hornblendite	Amphibole	Granoblastic	43.3	1.19	12.62	10.99	0.16	14.48	11.87	2.44	0.66	0.08	97.79	84835	34.37	5140.95	401.51	52.55	119.88	32	21.64	1.111	184.59	12.13	24.75	0.598	<0.050	71.39	2.036	5.51	1.136	6.53	2.07	0.792	2.62	0.41	2.49	0.484	1.479	0.197	1.273	0.155	0.799
SV156-022	SV156	22	Spectrum 22	Y	NODULE	Hornblendite	Amphibole	Granoblastic	43.42	1.28	12.76	9.69	0.17	14.88	11.99	2.62	0.59	0.33	97.73	85692.6	42.39	5950.96	387.2	49.02	246.47	2.619	19.67	0.994	272.6	10.49	14.31	0.448	<0.051	63.46	0.801	3.38	0.801	5.06	1.72	0.763	2.22	0.336	2.1	0.448	1.234	0.177	1.089	0.126	0.604
SV156-023	SV156	23	Spectrum 23	N	NODULE	Hornblendite	Amphibole	Granoblastic	46.4	0.69	10.16	9.48	0.14	16.33	12.15	2.28	0.48	0.2	98.31
SV156-024	SV156	24	Spectrum 24	N	NODULE	Hornblendite	Amphibole	Granoblastic	45.36	0.95	11.28	9.71	0.12	15.41	12.08	2.36	0.55	0.25	98.07
SV156-025	SV156	25	Spectrum 25	N	NODULE	Hornblendite	Amphibole	Granoblastic	44.86	0.84	12.25	9.88	0.18	15.29	11.69	2.57	0.45	0.23	98.24
SV156-026	SV156	26	Spectrum 26	Y	NODULE	Hornblendite	Amphibole	Granoblastic	46.47	0.7	9.89	9.49	0.2	16.25	11.83	2.24	0.47	0.15	97.68	84549.1	34.69	2787.97	221.43	55.42	254.55	1.933	14.37	0.959	117.64	7.59	21.25	0.516	<0.056	39.12	1.809	5.42	0.882	4.76	1.313	0.531	1.53	0.271	1.553	0.32	0.869	0.124	0.872	0.11	0.734
SV156-027	SV156	27	Spectrum 27	Y	NODULE	Hornblendite	Clinopyroxene	Relict - subhedral	53.34	0.16	1.86	6.01	0.3	15.69	22.5	0.35	0	0.18	100.34	160808	29.43	429.96	78.27	33.57	99.18	8.99	3.2	0.0206	62.39	7.22	11.95	<0.043	<0.047	1.14	1.208	3.79	0.794	4.32	1.232	0.417	1.38	0.24	1.357	0.28	0.945	0.11	0.808	0.143	0.568
SV156-028	SV156	28	Spectrum 28	Y	NODULE	Hornblendite	Clinopyroxene	Relict - subhedral	54.69	0.12	1	4.59	0.11	17.28	22.3	0.16	0	0.25	100.46	159378	22.35	285.86	64.31	39.4	194.16	30.23	2.7	0.0506	59.26	5.53	5.59	<0.043	<0.051	2.55	1.031	2.27	0.555	2.87	0.707	0.272	1.156	0.191	1.109	0.217	0.767	0.0849	0.548	0.088	0.238
SV156-029	SV156	29	Spectrum 29	Y	NODULE	Hornblendite	Clinopyroxene	Relict - subhedral	54.47	0.06	0.97	4.96	0.28	16.19	23.13	0.3	0	0.13	100.42	165310	26.1	467.14	83.06	37.75	130.22	68.94	5.48	0.1114	73.43	6.77	10.64	<0.048	<0.054	12.46	2.49	4.5	1.074	4.96	1.127	0.421	1.322	0.221	1.327	0.267	0.771	0.115	0.76	0.111	0.402
SV156-030	SV156	30	Spectrum 30	Y	NODULE	Hornblendite	Clinopyroxene	Relict - subhedral	53.34	0.16	1.6	5.85	0.26	15.69	22.64	0.21	0	0.12	99.82	161808	29.2	375.93	76.05	31.24	91.49	34.83	3.83	0.0345	68.26	5.92	12.88	<0.041	<0.048	5.5	1.912	3.59	0.901	4.21	1.037	0.321	1.083	0.178	1.08	0.199	0.697	0.0928	0.704	0.122	0.528
SV156-031	SV156	31	Spectrum 31	N	NODULE	Hornblendite	Amphibole	Granoblastic	56.69	0.09	1.41	5.53	0.2	21.25	12.21	0.58	0.04	0.1	98.11
SV156-032	SV156	32	Spectrum 32	Y	NODULE	Hornblendite	Amphibole	Granoblastic	45.75	0.74	10.26	9.33	0.26	15.85	11.95	2.16	0.46	0.25	97.01	85406.8	37.23	4192.9	275.84	52.42	232.42	5.05	17.37	1.011	173.25	8.78	21.03	0.49	<0.055	55.35	1.871	5.26	0.887	4.92	1.601	0.619	1.87	0.293	1.86	0.371	1.049	0.142	1.064	0.124	0.813
SV156-033	SV156	33	Spectrum 33	N	NODULE	Hornblendite	Amphibole	Granoblastic	45.03	0.59	11.08	9.72	0.15	15.53	11.89	2.35	0.5	0.24	97.09
SV156-034	SV156	34	Spectrum 34	N	NODULE	Hornblendite	Clinopyroxene	Relict - subhedral	53.3	0.23	2.32	5.62	0.15	15.23	23.01	0.43	0	0.94	101.2
SV156-035	SV156	35	Spectrum 35	N	NODULE	Hornblendite	Amphibole	Granoblastic	45.57	0.84	10.28	9.47	0.12	16.18	11.79	2.3	0.58	0.11	97.23
SV156-036	SV156	36	Spectrum 36	N	NODULE	Hornblendite	Amphibole	Granoblastic	44.01	0.86	11.96	10.07	0.15	15.14	11.87	2.52	0.63	0.19	97.4
SV156-037	SV156	37	Spectrum 37	N	NODULE	Hornblendite	Amphibole	Granoblastic	46.91	0.74	9.72	9.4	0.16	16.49	11.91	2.11	0.45	0.27	98.15
SV156-038	SV156	38	Spectrum 38	N	NODULE	Hornblendite	Clinopyroxene	Relict - subhedral	53.71	0.14	2.12	6.04	0.18	15.52	22.76	0.27	0	0.17	100.82
SV156-039	SV156	39	Spectrum 39	N	NODULE	Hornblendite	Amphibole	Granoblastic	46.25	0.73	9.62	9.46	0.17	16.24	12.16	2.33	0.53	0.52	97.99
SV156-040	SV156	40	Spectrum 40	N	NODULE	Hornblendite	Clinopyroxene	Relict - subhedral	53.41	0.28	2.57	5.32	0.14	15.33	23.45	0.24	0	0.38	101.13
SV156-041	SV156	41	Spectrum 41	N	NODULE	Hornblendite	Clinopyroxene	Relict - subhedral	52.69	0.24	2.63	4.54	0.07	15.64	23.67	0.24	0	0.46	100.09
SV156-042	SV156	42	Spectrum 42	N	NODULE	Hornblendite	Clinopyroxene	Relict - subhedral	53.19	0.22	2.56	4.74	0.11	16.19	22.72	0.24	0	0.51	100.44
SV156-043	SV156	43	Spectrum 43	N	NODULE	Hornblendite	Clinopyroxene	Relict - subhedral	53.35	0.25	2.59	4.66	0.07	16.28	22.86	0.22	0	0.5	100.74
SV156-044	SV156	44	Spectrum 44	N	NODULE	Hornblendite	Clinopyroxene	Relict - subhedral	53.21	0.2	2.84	4.44	0.08	15.89	23.63	0.2	0	0.54	100.97
SV156-045	SV156	45	Spectrum 45	N	NODULE	Hornblendite	Clinopyroxene	Relict - subhedral	52.62	0.31	3.56	5.02	0.06	15.14	23.43	0.28	0	0.38	100.76
SV156-046	SV156	46	Spectrum 46	N	NODULE	Hornblendite	Amphibole	Granoblastic	45.69	0.65	10.48	9.71	0.17	15.86	11.95	2.29	0.45	0.15	97.4
SV156-047	SV156	47	Spectrum 47	N	NODULE	Hornblendite	Amphibole	Granoblastic	46.19	0.72	10.3	9.81	0.2	15.75	12.03	2.3	0.56	0.19	98.05
SV156-048	SV156	48	Spectrum 48	N	NODULE	Hornblendite	Amphibole	Granoblastic	44.37	0.98	11.91	7.78	0.17	16.11	12.08	2.18	0.45	1.43	97.46
SV156-049	SV156	49	Spectrum 49	N	NODULE	Hornblendite	Amphibole	Granoblastic	45.79	0.73	10.77	9.47	0.11	15.88	11.69	2.39	0.49	0.21	97.51
SV156-050	SV156	50	Spectrum 50	N	NODULE	Hornblendite	Amphibole	Granoblastic	43.82	1.2	12.39	9.38	0.1	15.5	11.82	2.58	0.59	0.23	97.61
SV156-051	SV156	51	Spectrum 51	N	NODULE	Hornblendite	Amphibole	Granoblastic	42.31	1.48	13.55	10.4	0.04	14.54	12.05	2.54	0.75	0.09	97.76
SV156-052	SV156	52	Spectrum 52	N	NODULE	Hornblendite	Amphibole	Granoblastic	39.87	1.37	14.01	11.99	0.17	13.03	11.8	2.41	0.82	0.07	95.54
SV156-053	SV156	53	Spectrum 53	N	NODULE	Hornblendite	Amphibole	Granoblastic	41.79	1.57	14.09	10.85	0.14	14.02	12.11	2.51	0.87	0	97.93
SV156-054	SV156	54	Spectrum 54	N	NODULE	Hornblendite	Amphibole	Granoblastic	42.51	1.48	13.46	9.78	0.08	14.62	11.98	2.58	0.68	0.09	97.26
SV156-055	SV156	55	Spectrum 55	N	NODULE	Hornblendite	Amphibole	Granoblastic	46.08	0.73	10.61	9.48	0.19	16.18	11.76	2.3	0.42	0.31	98.07
SV156-056	SV156	56	Spectrum 56	N	NODULE	Hornblendite	Amphibole	Granoblastic	45.29	0.81	11.23	9.94	0.23	15.55	11.94	2.5	0.54	0.24	98.26
SV156-057	SV156	57	Spectrum 57	N	NODULE	Hornblendite	Clinopyroxene	Relict - subhedral	53.27	0.23	2.26	5.14	0.16	15.79	23.19	0.18	0	0.88	101.05
SV156-058	SV156	58	Spectrum 58	N	NODULE	Hornblendite	Clinopyroxene	Relict - subhedral	53.49	0.13	2.02	4.77	0.14	15.68	23.28	0.4	0	1.27	101.12
SV156-059	SV156	59	Spectrum 59	N	NODULE	Hornblendite	Amphibole	Granoblastic	46.2	0.87	10.06	9.57	0.1	15.9	11.9	2.25	0.52	0.24	97.61
SV156-060	SV156	60	Spectrum 60	N	NODULE	Hornblendite	Amphibole	Granoblastic	45.26	0.71	11.43	9.85	0.11	15.31	12.03	2.4	0.45	0.14	97.69
SV156-061	SV156	61	Spectrum 61	Y	NODULE	Hornblendite	Amphibole	Granoblastic	45.84	0.62	10.28	9.66	0.18	16.04	11.62	2.14	0.41	0.22	97.02	83048.3	32.72	3012.93	248.35	57.44	244.83	1.223	16.29	0.879	189.75	7.65	18.43	0.52	<0.059	39.64	1.701	6.22	1.009	4.88	1.543	0.565	1.506	0.214	1.493	0.31	0.896	0.129	0.846	0.11	0.703
SV156-062	SV156	62	Spectrum 62	N	NODULE	Hornblendite	Amphibole	Granoblastic	47.04	0.59	10.54	9.32	0.14	16.81	11.94	2.41	0.47	0.17	99.42
SV156-063	SV156	63	Spectrum 63	Y	NODULE	Hornblendite	Amphibole	Granoblastic	44.41	0.73	11.11	9.78	0.22	15.56	11.8	2.45	0.46	0.19	96.72	84334.7	32.36	3397.19	307.5	61.53	271.3	60.35	18.14	0.966	200.07	8.17	13.51	0.521	<0.060	43.63	1.117	4.94	0.934	5.24	1.693	0.673	1.721	0.271	1.657	0.358	0.988	0.148	1.096	0.116	0.616
SV156-064	SV156	64	Spectrum 64	Y	NODULE	Hornblendite	Amphibole	Granoblastic	46.68	0.56	9.51	9.16	0.17	16.51	11.86	2.17	0.44	0.2	97.24	84763.5	31.29	2997.07	263.98	67.63	307.06	80.73	22.15	4.87	128.5	7.3	14.32	0.456	<0.060	80.49	1.819	7.35	0.99	5.03	1.318	0.65	1.716	0.237	1.436	0.288	0.836	0.124	0.781	0.101	0.553
SV156-065	SV156	65	Spectrum 65	Y	NODULE	Hornblendite	Amphibole	Granoblastic	45.89	0.58	9.77	9.56	0.18	16.15	11.42	2.36	0.45	0.21	96.56	81618.9	32.25	2814.2	262.75	60.17	262.78	40.55	17.32	0.936	176.23	7.65	17.39	0.56	<0.058	41.22	1.699	6.47	1.068	5.01	1.373	0.607	1.63	0.28	1.549	0.312	0.904	0.116	0.906	0.124	0.664
SV156-066	SV156	66	Spectrum 66	Y	NODULE	Hornblendite	Clinopyroxene	Relict - subhedral	53.4	0.07	1.56	5.64	0.26	15.54	22.91	0.3	0	0.23	99.82	163738	31.2	588.59	105.73	37.71	123.72	5.62	4.74	0.0976	71.21	5.02	8.42	<0.050	<0.059	4.42	0.868	3.46	0.618	2.93	0.833	0.328	1.091	0.157	0.957	0.189	0.58	0.064	0.637	0.1001	0.317
SV156-067	SV156	67	Spectrum 67	Y	NODULE	Hornblendite	Clinopyroxene	Relict - subhedral	53.17	0.14	2.11	5.61	0.22	15.44	22.6	0.41	0	0.46	100.13	161522	35.65	754.9	133.68	36.5	115.83	14.36	5	0.163	66.41	5.17	9.88	<0.046	<0.057	4.98	0.903	3.52	0.613	3.22	0.988	0.307	1.088	0.176	1.053	0.204	0.727	0.0869	0.575	0.0942	0.481
SV156-068	SV156	68	Spectrum 68	N	NODULE	Hornblendite	Clinopyroxene	Relict - subhedral	53.07	0.14	1.89	5.79	0.35	15.46	22.6	0.38	0	0.23	99.86
SV156-069	SV156	69	Spectrum 69	N	NODULE	Hornblendite	Clinopyroxene	Relict - subhedral	52.28	0.19	2.62	6.04	0.3	15.04	22.84	0.3	0	0.26	99.81
SV156-070	SV156	70	Spectrum 70	N	NODULE	Hornblendite	Clinopyroxene	Relict - subhedral	53.5	0.14	1.68	5.72	0.17	15.61	22.78	0.19	0.01	0.24	100.05
SV156-071	SV156	71	Spectrum 71	Y	NODULE	Hornblendite	Clinopyroxene	Relict - subhedral	52.74	0.15	2.24	6.02	0.25	15.39	22.43	0.36	0.01	0.36	99.96	160307	31.84	537.22	103.11	34.86	111.39	5.84	3.7	0.0197	65.27	4.5	8.18	<0.043	<0.053	1.058	0.731	2.577	0.526	2.62	0.763	0.271	0.972	0.154	0.866	0.194	0.564	0.0745	0.55	0.071	0.392
SV156-072	SV156	72	Spectrum 72	N	NODULE	Hornblendite	Clinopyroxene	Relict - subhedral	53.21	0.1	1.71	6.1	0.26	15.94	21.97	0.16	0	0.27	99.7
SV156-073	SV156	73	Spectrum 73	N	NODULE	Hornblendite	Amphibole	Granoblastic	48.93	0.46	7.47	8.45	0.18	17.84	11.62	1.8	0.29	0.28	97.32
SV156-074	SV156	74	Spectrum 74	N	NODULE	Hornblendite	Amphibole	Granoblastic	46.58	0.53	9.03	9.65	0.19	16.73	11.95	2.09	0.42	0.19	97.38
SV156-075	SV156	75	Spectrum 75	N	NODULE	Hornblendite	Amphibole	Granoblastic	44.02	0.58	8.81	9.62	0.16	15.63	11.7	1.97	0.39	0.23	93.11
SV158-002	SV158	2	Spectrum 2	N	NODULE	Clinopyroxenite	Clinopyroxene	Granoblastic	51.4	0.37	2.36	5.55	0.01	15.34	22.09	0.16	0	0.57	97.76
SV158-003	SV158	3	Spectrum 3	N	NODULE	Clinopyroxenite	Clinopyroxene	Granoblastic	51.26	0.39	2.39	5.84	0.08	15.39	21.81	0.16	0	0.59	97.84
SV158-004	SV158	4	Spectrum 4	Y	NODULE	Clinopyroxenite	Clinopyroxene	Granoblastic	51.71	0.37	2.36	5.74	0.07	15.47	22.14	0.12	0	0.44	98.37	158235	48.94	1045.02	128.68	27.27	45.59	0.433	3.4	<0.0192	49.31	4.62	5.2	<0.042	<0.023	0.139	0.279	1.166	0.314	2.144	0.913	0.336	1.276	0.181	1.077	0.215	0.63	0.0688	0.375	0.0579	0.278
SV158-005	SV158	5	Spectrum 5	Y	NODULE	Clinopyroxenite	Amphibole	Poikilitic	42.78	1.33	11.76	9.27	0.06	15.29	11.85	2.02	0.79	0.41	95.56	84692.1	52.16	3841.18	225.15	32.37	81.16	1.383	21.1	1.424	313.16	10.08	18.44	0.38	<0.0198	97.18	1.392	3.31	0.747	4.84	1.758	0.727	2.49	0.373	2.141	0.406	1.127	0.1365	0.966	0.1172	0.782
SV158-006	SV158	6	Spectrum 6	Y	NODULE	Clinopyroxenite	Clinopyroxene	Granoblastic	51.85	0.33	2.5	5.21	0.04	14.88	23.55	0.08	0	0.42	98.8	168312	56.74	1144.96	115.45	23.33	35.91	0.385	3.21	<0.0178	39.15	5.31	6.92	<0.042	<0.0223	<0.033	0.34	1.215	0.342	2.46	1.038	0.34	1.257	0.209	1.221	0.226	0.604	0.0685	0.517	0.0598	0.432
SV158-007	SV158	7	Spectrum 7	Y	NODULE	Clinopyroxenite	Amphibole	Bleb	44.81	1	11	9.24	0.12	15.4	12.42	1.8	0	0.4	96.17	88765.9	37.45	963.48	91.88	16.04	29.62	0.367	2.417	0.0315	48	5.6	4.98	<0.024	<0.0135	0.0786	0.328	1.067	0.309	2.246	0.944	0.332	1.254	0.2003	1.203	0.229	0.685	0.0764	0.528	0.0668	0.329
SV158-008	SV158	8	Spectrum 8	Y	NODULE	Clinopyroxenite	Clinopyroxene	Granoblastic	50.73	0.53	3.96	6.06	0.09	14.58	22.76	0.2	0	0.5	99.32	162666	59.27	1437.14	155.09	27.59	48.01	0.459	4.1	<0.0191	55.5	6.38	7.14	<0.047	<0.026	0.064	0.383	1.441	0.388	2.75	1.048	0.397	1.538	0.245	1.461	0.288	0.722	0.0846	0.555	0.0681	0.382
SV158-009	SV158	9	Spectrum 9	N	NODULE	Clinopyroxenite	Amphibole	Bleb	44.9	0.83	11.43	9.19	0.08	15.52	12.43	1.88	0	0.37	96.55
SV158-010	SV158	10	Spectrum 10	N	NODULE	Clinopyroxenite	Clinopyroxene	Granoblastic	51.95	0.47	2.77	5.7	0.02	15.17	22.72	0.17	0	0.46	99.32
SV158-011	SV158	11	Spectrum 11	Y	NODULE	Clinopyroxenite	Clinopyroxene	Granoblastic	53.03	0.32	1.68	5.05	0.06	15.48	23.57	0.13	0	0.47	99.71	168455	67.88	1196.21	116.15	24.11	39.04	2.73	3.08	0.0161	51.41	7.27	8.13	<0.038	<0.0221	0.141	0.45	1.284	0.368	2.77	1.164	0.416	1.676	0.266	1.596	0.302	0.821	0.1046	0.626	0.0816	0.513
SV158-012	SV158	12	Spectrum 12	Y	NODULE	Clinopyroxenite	Amphibole	Bleb	46.53	0.91	10.02	8.83	0.05	16.13	12.25	1.73	0	0.38	96.79	87550.9	41.8	844.98	79.14	16.04	30.22	0.693	1.994	0.0337	45.19	5.65	4.65	<0.0242	<0.0144	0.187	0.302	0.962	0.266	1.944	0.847	0.295	1.199	0.1872	1.1	0.237	0.606	0.0764	0.496	0.0635	0.285
SV158-014	SV158	14	Spectrum 14	N	NODULE	Clinopyroxenite	Clinopyroxene	Granoblastic	52.22	0.35	1.88	7.53	0.07	15.37	23.2	0.05	0	0.47	101.07
SV158-015	SV158	15	Spectrum 15	Y	NODULE	Clinopyroxenite	Amphibole	Poikilitic	42.74	1.37	12.14	9.14	0.12	15.2	11.84	2.14	0.71	0.39	95.78	84620.6	50.28	4891.9	330.89	47.07	124.1	1.487	18.61	1.337	269.17	8.33	9.75	0.132	<0.029	67.02	0.616	2.799	0.672	4.26	1.731	0.731	1.99	0.356	1.722	0.334	0.913	0.117	0.856	0.104	0.521
SV158-016	SV158	16	Spectrum 16	Y	NODULE	Clinopyroxenite	Amphibole	Poikilitic	42.84	1.36	11.82	9.43	0.03	15.33	12.07	2.08	0.68	0.39	96.02	86264.4	51.6	4399.14	319.99	46.43	121.89	8.09	19	1.374	253.5	9.31	11.17	0.216	<0.030	70.29	1.005	3.68	0.792	4.99	1.992	0.789	2.13	0.365	2.22	0.399	1.064	0.1215	0.861	0.1022	0.553
SV158-017	SV158	17	Spectrum 17	N	NODULE	Clinopyroxenite	Amphibole	Poikilitic	43.44	1.27	11.44	9.22	0.14	15.51	12.09	1.99	0.64	0.43	96.17
SV158-018	SV158	18	Spectrum 18	N	NODULE	Clinopyroxenite	Clinopyroxene	Granoblastic	52	0.44	2.68	5.56	0.09	15.13	23.02	0.23	0	0.53	99.62
SV158-019	SV158	19	Spectrum 19	Y	NODULE	Clinopyroxenite	Amphibole	Bleb	46.22	0.9	9.79	8.57	0.09	16.19	12.18	1.46	0	0.4	95.74	87050.6	70.98	2034.45	151.22	26.95	68.02	3.06	3.9	0.0877	109.75	15	8.29	<0.031	<0.0189	0.219	0.522	1.861	0.572	4.7	2.158	0.771	2.99	0.527	3.1	0.616	1.63	0.189	1.273	0.169	0.507
SV158-020	SV158	20	Spectrum 20	N	NODULE	Clinopyroxenite	Clinopyroxene	Granoblastic	51.98	0.33	1.97	4.87	0.04	15.21	23.7	0	0	0.45	98.46
SV158-021	SV158	21	Spectrum 21	N	NODULE	Clinopyroxenite	Amphibole	Bleb	45.4	0.97	10.3	8.98	0.02	15.77	12.24	1.69	0	0.49	95.79
SV158-022	SV158	22	Spectrum 22	Y	NODULE	Clinopyroxenite	Clinopyroxene	Granoblastic	52.13	0.38	2.1	4.87	0.06	15.1	23.58	0.07	0	0.48	98.7	168526	58.52	811.01	70.56	20.89	32.31	0.283	1.83	<0.0146	37.17	4.22	4.05	<0.037	<0.0225	<0.035	0.185	0.637	0.213	1.596	0.756	0.23	1.028	0.1664	0.982	0.196	0.453	0.0543	0.408	0.0414	0.271
SV158-023	SV158	23	Spectrum 23	N	NODULE	Clinopyroxenite	Amphibole	Poikilitic	43.14	1.38	12.21	9.43	0.08	15.28	12.13	2.01	0.61	0.36	96.62
SV158-024	SV158	24	Spectrum 24	Y	NODULE	Clinopyroxenite	Amphibole	Poikilitic	43.3	1.35	11.87	9.42	0.03	15.14	12.18	1.95	0.64	0.34	96.22	87050.6	59.02	5225.67	399.9	57.15	152.48	17.67	23.03	1.755	261.53	8.46	10.54	0.223	<0.045	84.04	1.069	4.5	0.826	5.15	1.82	0.885	2.03	0.338	1.83	0.374	1.032	0.121	0.82	0.098	0.598
SV158-025	SV158	25	Spectrum 25	N	NODULE	Clinopyroxenite	Amphibole	Poikilitic	43.05	1.36	12	9.6	0.05	15.19	12.04	1.97	0.68	0.4	96.35
SV158-026	SV158	26	Spectrum 26	Y	NODULE	Clinopyroxenite	Amphibole	Poikilitic	42.84	1.42	12.3	9.36	0.05	15.06	12.01	2	0.64	0.36	96.04	85835.6	55.7	5086.17	379	54.46	149.8	11.82	21.05	1.693	246.5	8.12	9.24	0.161	<0.044	77.79	1.035	4.21	0.779	4.68	1.98	0.693	2.12	0.339	1.91	0.294	0.854	0.123	0.689	0.071	0.481
SV158-027	SV158	27	Spectrum 27	N	NODULE	Clinopyroxenite	Amphibole	Poikilitic	43.72	1.3	11.7	9.28	0	15.37	12.15	1.94	0.57	0.37	96.38
SV158-028	SV158	28	Spectrum 28	Y	NODULE	Clinopyroxenite	Clinopyroxene	Granoblastic	51.85	0.45	2.64	5.39	0.06	14.86	23.62	0.09	0	0.51	99.39	168812	66.1	1535.98	219.2	41.91	85.73	0.602	5.86	<0.033	63.01	5.33	4.72	<0.081	<0.053	0.145	0.386	2.139	0.442	2.6	1.148	0.422	1.209	0.21	1.014	0.22	0.531	0.07	0.456	0.0602	0.348
SV158-029	SV158	29	Spectrum 29	N	NODULE	Clinopyroxenite	Clinopyroxene	Granoblastic	51.42	0.49	2.99	5.66	0.08	14.61	23.42	0.07	0	0.46	99.13
SV158-030	SV158	30	Spectrum 30	Y	NODULE	Clinopyroxenite	Amphibole	Bleb	44.88	0.97	10.68	9.04	0.05	15.3	12.26	1.74	0.01	0.54	95.46	87622.3	42.19	1307.65	156.21	27.88	63.04	1.305	4.61	0.188	64.53	3.82	3.4	<0.047	<0.030	3.18	0.325	1.601	0.341	1.866	0.714	0.319	1	0.127	0.832	0.163	0.414	0.0552	0.335	0.0448	0.195
SV158-031	SV158	31	Spectrum 31	N	NODULE	Clinopyroxenite	Clinopyroxene	Granoblastic	52.94	0.29	1.5	4.94	0.05	15.78	23.32	0.1	0	0.52	99.4
SV158-032	SV158	32	Spectrum 32	N	NODULE	Clinopyroxenite	Amphibole	Poikilitic	47.32	0.79	7.65	11.27	0.29	15.39	11.15	2.04	0.42	0.35	96.67
SV158-033	SV158	33	Spectrum 33	N	NODULE	Clinopyroxenite	Amphibole	Rim	46.14	0.84	8.24	12.36	0.59	14.41	11.28	2.28	0.49	0.36	97.01
SV158-034	SV158	34	Spectrum 34	N	NODULE	Clinopyroxenite	Amphibole	Rim	44.41	1.03	10.86	9.51	0.23	14.99	11.95	3.07	0.03	0.56	96.64
SV158-035	SV158	35	Spectrum 35	N	NODULE	Clinopyroxenite	Amphibole	Rim	46.23	1.08	7.45	12.88	0.52	13.84	11.16	1.9	0.38	0.15	95.59
SV158-036	SV158	36	Spectrum 36	Y	NODULE	Clinopyroxenite	Clinopyroxene	Granoblastic	51.09	0.37	2.91	5.83	0.11	14.92	22.67	0.21	0	0.41	98.4	162023	57.8	1109.84	84.55	19.9	33.5	0.28	2.5	<0.0132	53.53	6.75	8.37	<0.036	<0.0232	<0.035	0.416	1.104	0.31	2.46	1.041	0.358	1.388	0.238	1.404	0.266	0.766	0.0974	0.573	0.0794	0.423
SV158-037	SV158	37	Spectrum 37	N	NODULE	Clinopyroxenite	Clinopyroxene	Granoblastic	51.15	0.41	2.72	5.51	0.07	14.9	22.95	0.17	0	0.47	98.29
SV158-038	SV158	38	Spectrum 38	N	NODULE	Clinopyroxenite	Amphibole	Bleb	43.73	0.93	10.89	9.27	0.06	15.56	11.79	1.95	0.37	0.32	94.87
SV158-039	SV158	39	Spectrum 39	N	NODULE	Clinopyroxenite	Amphibole	Bleb	43.04	1.14	11.62	9.61	0.08	15.11	11.8	2.12	0.3	0.19	95
SV158-040	SV158	40	Spectrum 40	N	NODULE	Clinopyroxenite	Clinopyroxene	Granoblastic	51.41	0.34	2.48	5.45	0.09	15.29	22.16	0.19	0	0.52	97.85
SV158-041	SV158	41	Spectrum 41	Y	NODULE	Clinopyroxenite	Clinopyroxene	Granoblastic	50.98	0.44	2.9	5.73	0.07	15.12	22.27	0.22	0	0.48	98.14	159164	70.8	1084.28	85.68	21.31	41.54	0.261	2.3	<0.0138	50.69	5.7	5.35	<0.032	<0.024	<0.033	0.333	0.953	0.271	2.2	0.996	0.32	1.365	0.211	1.199	0.232	0.617	0.0957	0.525	0.066	0.301
SV158-042	SV158	42	Spectrum 42	N	NODULE	Clinopyroxenite	Clinopyroxene	Granoblastic	51.06	0.41	2.96	5.81	0.05	15.03	22.19	0.26	0	0.48	98.2
SV158-043	SV158	43	Spectrum 43	N	NODULE	Clinopyroxenite	Clinopyroxene	Granoblastic	50.93	0.47	3.02	5.57	0.11	14.74	22.49	0.18	0	0.53	98
SV158-044	SV158	44	Spectrum 44	Y	NODULE	Clinopyroxenite	Amphibole	Rim	47.09	0.71	7.51	11.11	0.42	15.38	11.04	2.04	0.39	0.17	95.86	78903	70.15	2102.96	102.94	21.74	39.93	13.18	11.37	0.309	130.26	17.66	75.61	2.8	<0.022	23.89	4.98	12.71	3.05	17.11	4.19	1.238	4.52	0.635	3.02	0.612	2.1	0.282	1.889	0.267	2.61
SV158-045	SV158	45	Spectrum 45	N	NODULE	Clinopyroxenite	Amphibole	Rim	46.57	0.72	7.9	11.39	0.42	15.07	10.85	2.46	0.4	0.28	96.06
SV158-046	SV158	46	Spectrum 46	Y	NODULE	Clinopyroxenite	Amphibole	Rim	41.88	1.33	11.24	13.26	0.36	12.33	11.28	2.43	0.7	0.32	95.13	80618.3	46.76	4091.95	166.41	25.28	35.68	18.21	24.73	0.76	272.19	18.11	78.66	4.56	<0.024	89.27	7.09	18.16	3.98	21.45	4.5	1.248	4.81	0.681	3.02	0.6	2.22	0.28	2.032	0.308	3.07
SV158-047	SV158	47	Spectrum 47	N	NODULE	Clinopyroxenite	Amphibole	Rim	43.36	1.03	10.76	11.81	0.41	13.63	11.3	2.45	0.64	0.18	95.57
SV158-048	SV158	48	Spectrum 48	N	NODULE	Clinopyroxenite	Amphibole	Rim	45.06	1.72	7.58	13.14	0.56	13.52	10.95	2.17	0.69	0.2	95.59
SV158-049	SV158	49	Spectrum 49	Y	HOST	Dacite (Sodic Trachyte)	Amphibole	Phenocryst	45.45	1.05	8.02	15.1	0.27	12.05	11.2	1.93	0.28	0.18	95.52	80046.5	37.49	3324.5	245.81	32.81	63.21	16.03	9.57	0.408	34.62	24.15	36.51	0.555	<0.025	16.32	3.77	8.88	1.86	11.17	3.41	0.969	4.52	0.734	4.53	0.925	2.89	0.401	2.94	0.426	1.499
SV158-050	SV158	50	Spectrum 50	Y	NODULE	Clinopyroxenite	Clinopyroxene	Granoblastic	51.43	0.41	3.1	5.86	0.09	15.05	22.51	0.21	0	0.46	99.07	160879	63.81	1262.04	169.42	35.62	78.93	0.452	4.86	0.026	61.75	4.47	4.86	<0.065	<0.048	<0.068	0.516	2.013	0.407	2.43	0.941	0.309	1.104	0.165	1.014	0.216	0.454	0.0658	0.368	0.0592	0.237
SV158-051	SV158	51	Spectrum 51	N	NODULE	Clinopyroxenite	Clinopyroxene	Granoblastic	52.28	0.36	2.36	5.27	0.1	15.27	23.13	0.11	0	0.43	99.25
SV158-052	SV158	52	Spectrum 52	Y	NODULE	Clinopyroxenite	Clinopyroxene	Granoblastic	52.16	0.3	2.45	5.45	0.07	15.3	22.71	0.11	0	0.37	98.87	162309	41.54	747.83	127	35.32	91.33	3.83	4.17	0.066	53.97	4.02	4.2	<0.069	<0.052	0.55	0.423	1.911	0.412	2.26	0.739	0.277	0.88	0.152	0.836	0.181	0.456	0.0513	0.322	0.0577	0.226
SV158-053	SV158	53	Spectrum 53	N	NODULE	Clinopyroxenite	Amphibole	Rim	45.93	0.65	8.62	11.53	0.33	14.88	10.98	2.23	0.49	0.24	95.88
SV158-054	SV158	54	Spectrum 54	Y	NODULE	Clinopyroxenite	Amphibole	Rim	46.18	0.66	8.48	11.48	0.31	14.99	11.28	2.22	0.46	0.32	96.37	80618.3	60.55	2802.14	244.15	52.43	103.2	21.52	23.88	0.784	173.36	10.77	38.79	3.38	<0.053	39.91	5.05	22.76	3.53	15.89	3.25	1.119	3.07	0.4	1.94	0.407	1.275	0.164	1.275	0.15	1.143
SV158-055	SV158	55	Spectrum 55	N	NODULE	Clinopyroxenite	Amphibole	Rim	47.15	0.72	7.47	10.7	0.4	15.48	10.66	2.04	0.36	0.29	95.27
SV158-056	SV158	56	Spectrum 56	Y	NODULE	Clinopyroxenite	Clinopyroxene	Granoblastic	52.69	0.13	1.4	5.87	0.2	14.73	22.26	0.49	0	0.47	98.16	159092	59.23	1441.7	176.81	38.28	80.75	9.63	8.66	0.148	82.91	5.31	13.07	0.522	<0.054	12.94	1.433	6.06	1.027	4.94	1.339	0.528	1.426	0.207	1.181	0.242	0.633	0.0776	0.567	0.0689	0.513
SV158-057	SV158	57	Spectrum 57	N	NODULE	Clinopyroxenite	Amphibole	Rim	42.41	1.19	11.54	12.22	0.23	12.93	11.23	2.49	0.68	0.17	95.08
SV158-058	SV158	58	Spectrum 58	N	NODULE	Clinopyroxenite	Amphibole	Rim	43.47	1.34	11.7	11.82	0.31	13.38	11.28	3.27	0.75	0.12	97.43
SV158-059	SV158	59	Spectrum 59	Y	HOST	Dacite (Sodic Trachyte)	Amphibole	Phenocryst	46.47	1.08	8.31	13.7	0.32	13.33	10.97	1.34	0.27	0.14	95.93	78402.7	39.57	4598	382.35	60.19	65.04	25.82	25.79	2.16	56.53	30.63	33.4	3.68	<0.052	44.9	5.64	28.42	5.14	26.96	7.41	1.831	7.69	1.079	6.16	1.162	3.62	0.435	3.48	0.469	1.687
SV158-060	SV158	60	Spectrum 60	N	HOST	Dacite (Sodic Trachyte)	Amphibole	Phenocryst	48.36	1.15	6.7	11.88	0.64	15.06	10.8	2.01	0.32	0.15	97.08
SV158-061	SV158	61	Spectrum 61	N	HOST	Dacite (Sodic Trachyte)	Amphibole	Phenocryst	41.38	1.94	11.22	13.94	0.38	11.87	11.32	2.6	0.61	0.15	95.4
SV158-062	SV158	62	Spectrum 62	N	HOST	Dacite (Sodic Trachyte)	Amphibole	Phenocryst	39.4	1.72	13.49	17.42	0.31	8.87	11.29	2.5	0.76	0.14	95.9
SV158-063	SV158	63	Spectrum 63	Y	HOST	Dacite (Sodic Trachyte)	Amphibole	Phenocryst	38.63	1.65	15.37	16.78	0.16	8.69	11.37	2.2	1.04	0.15	96.03	81261.5	26.52	7230.42	467.83	47.06	19.42	15.42	30.63	3.06	294.96	10.84	21.2	0.594	<0.047	104.1	0.924	4.91	1.094	6.5	2.21	0.937	2.36	0.405	2.41	0.429	1.267	0.154	1.311	0.125	1.047
SV158-064	SV158	64	Spectrum 64	N	HOST	Dacite (Sodic Trachyte)	Amphibole	Phenocryst	39.55	1.72	14.37	15.26	0.25	10.23	11.47	2.64	0.85	0.21	96.56
SV158-065	SV158	65	Spectrum 65	Y	HOST	Dacite (Sodic Trachyte)	Amphibole	Phenocryst	39.21	1.57	14.22	15.71	0.28	9.73	11.29	2.52	0.72	0.17	95.4	80689.7	26.14	6464.59	399.83	52.11	58.83	11.49	30.4	2.37	290.35	10.06	20.84	0.934	<0.049	96.71	0.942	5.05	1.092	6.37	2.07	0.94	2.31	0.381	2.19	0.409	1.203	0.146	1.2	0.133	0.74
SV158-066	SV158	66	Spectrum 66	N	HOST	Dacite (Sodic Trachyte)	Amphibole	Phenocryst	39.72	1.23	14.15	15.27	0.38	4.03	10.19	3.3	0.51	0.1	88.88
SV158-072	SV158	72	Spectrum 72	N	NODULE	Clinopyroxenite	Amphibole	Poikilitic	44.07	1.2	11.7	8.87	0.07	16.23	12.13	1.98	0.76	0.23	97.25
SV158-073	SV158	73	Spectrum 73	N	NODULE	Clinopyroxenite	Amphibole	Poikilitic	43.95	1.32	11.83	8.96	0.14	16.16	12.19	1.93	0.76	0.09	97.34
SV158-074	SV158	74	Spectrum 74	N	NODULE	Clinopyroxenite	Amphibole	Poikilitic	43.79	1.27	11.57	9.02	0.08	16.06	12.19	2.27	0.65	0.14	97.03
SV158-075	SV158	75	Spectrum 75	N	NODULE	Clinopyroxenite	Amphibole	Poikilitic	44.25	1.09	11.6	8.63	0.04	16.28	12.31	2.09	0.76	0.1	97.16
SV158-076	SV158	76	Spectrum 76	N	NODULE	Clinopyroxenite	Amphibole	Poikilitic	43.89	1.09	11.62	8.99	0.13	16.21	12.16	2.06	0.66	0.13	96.94
SV158-077	SV158	77	Spectrum 77	N	NODULE	Clinopyroxenite	Amphibole	Poikilitic	43.39	1.4	12.35	9.19	0	15.91	12.07	2.21	0.72	0.26	97.47
SV158-078	SV158	78	Spectrum 78	N	NODULE	Clinopyroxenite	Amphibole	Poikilitic	43.38	1.32	12.13	8.94	0.09	16.21	12.06	2.14	0.7	0.29	97.26
SV158-079	SV158	79	Spectrum 79	N	NODULE	Clinopyroxenite	Amphibole	Poikilitic	43.18	1.27	12.21	9.32	0.03	15.79	11.93	2.18	0.7	0.28	96.91
SV158-080	SV158	80	Spectrum 80	N	NODULE	Clinopyroxenite	Clinopyroxene	Granoblastic	52.03	0.48	3.42	5.48	0.07	15.47	23.08	0.26	0	0.24	100.53
SV158-081	SV158	81	Spectrum 81	N	NODULE	Clinopyroxenite	Clinopyroxene	Granoblastic	52.69	0.43	2.37	5.48	0.17	15.27	23.9	0.05	0	0.3	100.61
SV158-082	SV158	82	Spectrum 82	N	NODULE	Clinopyroxenite	Amphibole	Bleb	43.46	1.23	12	10.29	0	14.62	12.2	1.91	0.76	0.29	96.76
SV158-083	SV158	83	Spectrum 83	N	NODULE	Clinopyroxenite	Amphibole	Bleb	43.53	1.08	11.8	9.95	0.04	14.94	12.13	1.84	0.75	0.3	96.37
SV158-084	SV158	84	Spectrum 84	N	NODULE	Clinopyroxenite	Clinopyroxene	Granoblastic	52.06	0.47	3.13	5.83	0.14	15.24	23.23	0.1	0	0.37	100.54
SV158-085	SV158	85	Spectrum 85	N	NODULE	Clinopyroxenite	Clinopyroxene	Granoblastic	52.43	0.38	2.69	5.49	0.11	15.28	23.66	0.12	0	0.38	100.51
SV158-086	SV158	86	Spectrum 86	N	NODULE	Clinopyroxenite	Clinopyroxene	Granoblastic	52.32	0.42	2.94	5.74	0.11	15.47	22.98	0.13	0	0.33	100.38
SV158-087	SV158	87	Spectrum 87	N	NODULE	Clinopyroxenite	Clinopyroxene	Granoblastic	52.04	0.46	3.08	5.9	0.09	14.92	23.72	0.08	0	0.3	100.56
SV158-093	SV158	93	Spectrum 93	Y	NODULE	Clinopyroxenite	Clinopyroxene	Granoblastic	52.36	0.36	2.65	5.88	0.08	15.55	22.76	0.21	0	0.35	100.18	162666	62.77	1261.88	170.79	36.46	71.91	0.357	4.68	<0.028	56.62	3.68	3.67	<0.077	<0.057	<0.077	0.323	1.753	0.37	2.08	0.82	0.321	1.052	0.135	0.839	0.164	0.504	0.07	0.324	0.0453	0.241
SV158-094	SV158	94	Spectrum 94	N	NODULE	Clinopyroxenite	Clinopyroxene	Granoblastic	51.61	0.48	3.37	5.97	0.13	15.07	23.04	0.15	0	0.27	100.09
SV158-095	SV158	95	Spectrum 95	N	NODULE	Clinopyroxenite	Clinopyroxene	Granoblastic	52.41	0.27	2.57	5.57	0.1	15.54	22.93	0.12	0	0.26	99.76
SV158-096	SV158	96	Spectrum 96	N	NODULE	Clinopyroxenite	Amphibole	Bleb	45.17	1.01	10.85	8.53	0.06	16.24	12.22	2.06	0.2	0.35	96.69
SV158-097	SV158	97	Spectrum 97	Y	NODULE	Clinopyroxenite	Clinopyroxene	Granoblastic	51.33	0.45	3.56	5.75	0.12	14.97	22.87	0.15	0	0.38	99.57	163452	78.88	1618.03	200.7	34.69	68.16	0.764	5.44	<0.026	51.94	4.98	5.8	<0.067	<0.052	0.076	0.41	2.073	0.439	2.79	0.98	0.392	1.204	0.195	1.176	0.215	0.557	0.088	0.545	0.06	0.302
SV158-098	SV158	98	Spectrum 98	Y	NODULE	Clinopyroxenite	Amphibole	Bleb	43.25	1.23	12.1	9.84	0.06	15.29	12.06	2.14	0.52	0.35	96.84	86192.9	83.87	5147.13	408.88	60.41	146.72	1.1	20.77	2.06	231.57	9.22	10.1	0.349	<0.052	69.2	0.837	4.04	0.789	4.72	1.85	0.809	1.95	0.362	1.91	0.382	0.98	0.128	0.801	0.107	0.569
SV158-100	SV158	100	Spectrum 100	N	NODULE	Clinopyroxenite	Clinopyroxene	Granoblastic	52.4	0.39	2.93	5.61	0.06	15.46	22.76	0.17	0	0.45	100.19
SV158-101	SV158	101	Spectrum 101	Y	NODULE	Clinopyroxenite	Clinopyroxene	Granoblastic	52.32	0.41	3.19	5.83	0.03	15.39	22.98	0.21	0	0.33	100.65	162666	69.26	1336.9	159.15	33.04	67.21	0.344	4.3	<0.0223	51.03	4.18	4.02	<0.060	<0.047	<0.066	0.273	1.543	0.346	2.3	0.933	0.334	0.959	0.168	0.985	0.185	0.473	0.0673	0.509	0.0498	0.261
SV158-102	SV158	102	Spectrum 102	N	NODULE	Clinopyroxenite	Clinopyroxene	Granoblastic	52.56	0.24	2.6	5.59	0.05	15.81	22.85	0.17	0	0.25	100.04
SV158-103	SV158	103	Spectrum 103	Y	NODULE	Clinopyroxenite	Clinopyroxene	Granoblastic	52.05	0.29	2.85	5.71	0.11	15.47	23.09	0.09	0	0.36	99.98	164667	73.42	1502.34	193.41	36.97	76.44	0.38	5.1	<0.027	50.32	4.18	4.13	<0.072	<0.056	<0.078	0.382	1.875	0.371	2.11	0.844	0.357	1.035	0.173	0.99	0.178	0.484	0.0488	0.374	0.0401	0.288
SV158-104	SV158	104	Spectrum 104	N	NODULE	Clinopyroxenite	Clinopyroxene	Granoblastic	52.58	0.34	2.89	5.82	0.14	15.5	22.8	0.16	0	0.28	100.49
SV158-105	SV158	105	Spectrum 105	N	NODULE	Clinopyroxenite	Clinopyroxene	Granoblastic	52.1	0.4	3.01	5.81	0.19	15.5	22.94	0.17	0	0.29	100.38
SV158-106	SV158	106	Spectrum 106	N	NODULE	Clinopyroxenite	Clinopyroxene	Granoblastic	51.71	0.51	3.65	6.13	0.15	14.83	23.03	0.21	0	0.29	100.47
SV158-107	SV158	107	Spectrum 107	N	NODULE	Clinopyroxenite	Clinopyroxene	Granoblastic	51.86	0.39	3.03	5.74	0.1	15.32	22.99	0.19	0	0.35	99.95
SV158-108	SV158	108	Spectrum 108	N	NODULE	Clinopyroxenite	Clinopyroxene	Granoblastic	52.63	0.36	2.94	5.98	0.11	15.45	23.14	0.23	0	0.3	101.11
SV158-109	SV158	109	Spectrum 109	N	NODULE	Clinopyroxenite	Clinopyroxene	Granoblastic	52.24	0.46	2.83	5.81	0.06	15.45	23.08	0.24	0	0.24	100.36
SV158-110	SV158	110	Spectrum 110	N	NODULE	Clinopyroxenite	Clinopyroxene	Granoblastic	52.39	0.38	2.96	5.82	0.16	15.36	22.92	0.18	0	0.28	100.38
SV160-001	SV160	1	Spectrum 1	N	NODULE	Clinopyroxenite	Clinopyroxene	Granoblastic	53.41	0.31	1.84	4.93	0.13	15.78	23.92	0.09	0	0.31	100.66
SV160-002	SV160	2	Spectrum 2	N	NODULE	Clinopyroxenite	Amphibole	Bleb	46.82	0.83	10.14	8.5	0.11	16.63	12.5	1.83	0	0.66	97.95
SV160-003	SV160	3	Spectrum 3	Y	NODULE	Clinopyroxenite	Amphibole	Poikilitic	45.08	1.12	11.08	9.18	0.04	16.09	12.54	1.81	0.63	0.33	97.91	89623.5	74.35	4858.43	246.27	41.24	105.64	2.33	19.23	1.532	231.71	9.54	14.88	0.409	<0.033	69.35	1.091	3.82	0.851	5.51	1.923	0.692	2.21	0.32	2	0.374	1.124	0.124	0.9	0.1078	0.734
SV160-004	SV160	4	Spectrum 4	N	NODULE	Clinopyroxenite	Amphibole	Poikilitic	44.86	1.16	11.24	9.23	0.1	15.87	12.18	1.96	0.71	0.44	97.74
SV160-005	SV160	5	Spectrum 5	N	NODULE	Clinopyroxenite	Clinopyroxene	Granoblastic	53.75	0.24	1.84	4.99	0.07	16.07	23.85	0.11	0	0.34	101.25
SV160-006	SV160	6	Spectrum 6	Y	NODULE	Clinopyroxenite	Clinopyroxene	Granoblastic	53.05	0.4	2.61	5.28	0.16	15.54	23.48	0.09	0	0.42	100.99	167812	70.9	1197.22	109.37	27.63	58.73	0.514	3.04	<0.0172	58.97	3.86	3.14	<0.049	<0.036	0.062	0.334	1.217	0.293	1.868	0.877	0.245	0.91	0.152	0.973	0.171	0.491	0.0523	0.389	0.0381	0.195
SV160-007	SV160	7	Spectrum 7	N	NODULE	Clinopyroxenite	Clinopyroxene	Granoblastic	53.09	0.44	2.79	5.3	0.07	15.89	23.31	0.18	0	0.4	101.4
SV160-008	SV160	8	Spectrum 8	Y	NODULE	Clinopyroxenite	Clinopyroxene	Granoblastic	53.22	0.29	2.42	5.08	0.11	16.14	23.42	0.15	0	0.47	101.28	167383	69.78	1129.99	108.41	28.46	60.22	0.399	2.82	<0.0169	57.39	3.55	2.71	<0.054	<0.039	<0.052	0.249	0.968	0.261	1.798	0.553	0.234	0.758	0.1177	0.815	0.164	0.329	0.0371	0.332	0.0353	0.13
SV160-009	SV160	9	Spectrum 9	N	NODULE	Clinopyroxenite	Clinopyroxene	Granoblastic	52.75	0.3	2.56	5.26	0.08	15.96	23.26	0.1	0	0.46	100.7
SV160-010	SV160	10	Spectrum 10	Y	NODULE	Clinopyroxenite	Clinopyroxene	Granoblastic	52.91	0.42	2.97	5.48	0.11	15.53	23.02	0.15	0	0.44	100.98	164524	67.99	1150.95	116.47	29.65	58.48	0.748	3.33	<0.0172	59.8	4.02	4.12	<0.053	<0.039	<0.053	0.368	1.382	0.327	2.16	0.682	0.256	0.91	0.141	0.867	0.167	0.468	0.0554	0.377	0.051	0.228
SV160-011	SV160	11	Spectrum 11	Y	NODULE	Clinopyroxenite	Amphibole	Bleb	43.46	1.21	12.96	10.08	0.08	14.96	12.39	1.86	0.88	0.35	98.21	88551.4	75.54	5591.59	309.29	45.04	102.52	29.46	23.97	1.567	301.46	10.07	12.42	0.322	<0.038	94.91	1.196	4.19	0.913	5.61	1.98	0.783	2.37	0.376	2.12	0.39	1.131	0.129	1.027	0.139	0.582
SV160-012	SV160	12	Spectrum 12	Y	NODULE	Clinopyroxenite	Amphibole	Poikilitic	44.63	1.26	11.7	9.11	0.15	16.08	12.48	1.99	0.63	0.31	98.35	89194.7	76.38	5684.92	327.27	50.38	147.87	3.51	20.77	1.44	273.74	7.86	12.8	0.331	<0.044	68.67	0.984	4.35	0.845	5.13	1.547	0.682	1.85	0.284	1.71	0.342	0.973	0.097	0.782	0.103	0.53
SV160-013	SV160	13	Spectrum 13	N	NODULE	Clinopyroxenite	Amphibole	Poikilitic	45.24	1.03	11.33	9.27	0.03	16.22	12.45	1.85	0.64	0.4	98.46
SV160-014	SV160	14	Spectrum 14	Y	NODULE	Clinopyroxenite	Amphibole	Poikilitic	44.86	1.15	11.59	9.2	0.06	16.08	12.36	1.93	0.64	0.42	98.3	88337	85.7	5035.09	226.93	37.19	104.13	1.73	16.31	1.116	239.09	9.26	13.88	0.289	<0.033	56.87	1.152	3.31	0.771	5.18	1.607	0.661	2.33	0.349	1.95	0.413	1.132	0.141	0.812	0.1097	0.644
SV160-015	SV160	15	Spectrum 15	Y	NODULE	Clinopyroxenite	Amphibole	Poikilitic	45.09	1.22	11.56	9.45	0.09	15.96	12.53	1.85	0.5	0.32	98.57	89552	82.21	4970.35	245.33	41.39	110.41	3.8	17.31	1.328	246.98	11.49	15.56	0.345	<0.036	54.35	1.194	3.82	0.868	5.81	2.17	0.823	2.54	0.406	2.43	0.473	1.249	0.179	1.042	0.131	0.735
SV160-016	SV160	16	Spectrum 16	N	NODULE	Clinopyroxenite	Clinopyroxene	Granoblastic	53.11	0.32	2.37	5.57	0.08	15.96	23.01	0.14	0	0.26	100.8
SV160-017	SV160	17	Spectrum 17	N	NODULE	Clinopyroxenite	Clinopyroxene	Granoblastic	53.42	0.38	2.45	5.36	0.06	15.96	23.19	0.17	0	0.25	101.2
SV160-018	SV160	18	Spectrum 18	N	NODULE	Clinopyroxenite	Clinopyroxene	Granoblastic	52.71	0.34	2.35	5.41	0.05	15.66	23.11	0.14	0	0.26	99.98
SV160-019	SV160	19	Spectrum 19	Y	NODULE	Clinopyroxenite	Clinopyroxene	Granoblastic	52.99	0.34	2.75	5.41	0.07	15.53	23.57	0.13	0	0.31	101.05	168455	76.9	1121.1	97.35	25.32	49	0.386	2.75	<0.0151	71.71	4.88	5.5	<0.043	<0.036	<0.046	0.409	1.362	0.382	2.32	0.876	0.279	1.109	0.181	1.07	0.217	0.566	0.0693	0.414	0.0521	0.3
SV160-020	SV160	20	Spectrum 20	N	NODULE	Clinopyroxenite	Clinopyroxene	Granoblastic	52.65	0.51	3.05	5.68	0.11	15.11	23.82	0.07	0	0.22	101.18
SV160-021	SV160	21	Spectrum 21	Y	NODULE	Clinopyroxenite	Amphibole	Bleb	47.04	0.86	10.37	9	0.08	16.41	12.54	1.72	0	0.33	98.31	89623.5	103.54	2875.03	184.04	31.4	91.43	4.05	5.28	0.418	150.62	12.54	8.11	0.041	<0.028	0.36	0.872	3.09	0.779	5.24	2.27	0.788	2.62	0.39	2.83	0.524	1.28	0.157	1.115	0.148	0.605
SV160-022	SV160	22	Spectrum 22	N	NODULE	Clinopyroxenite	Amphibole	Bleb	50.43	0.61	7.63	7.69	0.1	17.79	12.59	1.17	0	0.52	98.52
SV160-023	SV160	23	Spectrum 23	Y	NODULE	Clinopyroxenite	Clinopyroxene	Granoblastic	52.84	0.35	2.59	5.19	0.06	15.86	23.38	0.08	0	0.47	100.78	167097	39.97	624.28	108.22	28.72	49.42	0.708	2.42	<0.0163	54.59	3.88	2.97	<0.032	<0.0205	0.03	0.257	0.89	0.24	1.67	0.545	0.233	0.885	0.1458	0.799	0.1581	0.447	0.0532	0.291	0.0462	0.195
SV160-024	SV160	24	Spectrum 24	N	NODULE	Clinopyroxenite	Clinopyroxene	Granoblastic	52.68	0.38	2.91	5.42	0	15.6	23.02	0.13	0	0.41	100.52
SV160-025	SV160	25	Spectrum 25	Y	NODULE	Clinopyroxenite	Clinopyroxene	Granoblastic	52.24	0.4	2.79	5.55	0.12	15.7	23.09	0.05	0	0.45	100.33	165024	44.92	769.41	121.8	27.97	44.87	0.755	2.91	<0.0158	52.11	4.62	4.92	<0.033	<0.0208	0.055	0.324	1.2	0.294	1.93	0.802	0.279	1.027	0.1611	0.942	0.193	0.483	0.0573	0.353	0.0486	0.28
SV160-026	SV160	26	Spectrum 26	Y	NODULE	Clinopyroxenite	Amphibole	Poikilitic	45.1	1.2	11.09	9.13	0.09	16.03	12.41	1.84	0.64	0.45	97.98	88694.4	44.31	2818.1	279.3	40.57	102.73	0.983	21.64	1.638	276.72	9.18	18.09	0.512	<0.0227	76.95	1.44	4.31	0.844	5.09	1.619	0.651	2.159	0.326	1.77	0.348	0.993	0.1163	0.799	0.0939	0.7
SV160-027	SV160	27	Spectrum 27	Y	NODULE	Clinopyroxenite	Amphibole	Poikilitic	44.61	1.16	11.28	9.13	0.14	16.13	11.96	1.98	0.74	0.48	97.62	85478.2	44.02	2925.07	272.31	39.41	99.32	0.83	20.24	1.685	272.83	9.82	15.69	0.555	<0.0224	71.43	1.27	4.09	0.874	5.49	1.735	0.651	2.192	0.362	1.867	0.361	1.093	0.1259	0.808	0.1089	0.648
SV160-028	SV160	28	Spectrum 28	N	NODULE	Clinopyroxenite	Clinopyroxene	Granoblastic	52.74	0.32	2.6	5.71	0.07	15.66	22.96	0.16	0	0.44	100.58
SV160-029	SV160	29	Spectrum 29	Y	NODULE	Clinopyroxenite	Amphibole	Poikilitic	36.95	1.16	9.32	9.04	0.03	12.25	12.09	1.31	0.57	0.45	83.17	86407.3	43.03	2913.14	270.31	38.65	97.22	2.67	17.17	1.364	236.87	10.78	14.54	0.436	<0.0214	56.06	1.16	3.85	0.846	5.5	1.885	0.724	2.419	0.393	2.124	0.409	1.16	0.1512	0.83	0.1146	0.658
SV160-030	SV160	30	Spectrum 30	N	NODULE	Clinopyroxenite	Clinopyroxene	Granoblastic	53.12	0.42	2.61	5.4	0.12	15.59	23.29	0.18	0	0.26	100.94
SV160-031	SV160	31	Spectrum 31	Y	NODULE	Clinopyroxenite	Clinopyroxene	Granoblastic	52.34	0.42	2.66	5.35	0.16	15.49	23.4	0.06	0	0.45	100.3	167240	43.81	638.63	85.68	25.78	41.98	0.938	2.26	<0.0151	50.01	3.06	3.35	<0.033	<0.0226	<0.031	0.263	0.91	0.223	1.57	0.594	0.1834	0.736	0.1158	0.612	0.1268	0.328	0.0411	0.253	0.0381	0.207
SV160-032	SV160	32	Spectrum 32	N	NODULE	Clinopyroxenite	Clinopyroxene	Granoblastic	52.77	0.39	2.76	5.2	0.08	15.28	24.3	0	0	0.18	100.88
SV160-033	SV160	33	Spectrum 33	N	NODULE	Clinopyroxenite	Clinopyroxene	Granoblastic	52.8	0.36	2.47	5.46	0.14	15.79	23.11	0.15	0	0.17	100.42
SV160-034	SV160	34	Spectrum 34	Y	NODULE	Clinopyroxenite	Clinopyroxene	Granoblastic	52.32	0.34	2.73	5.37	0.06	15.53	23.37	0.14	0	0.5	100.32	167026	49.25	909.74	130.93	28.87	49.5	0.752	3	0.0158	59.85	4.67	4.24	<0.031	<0.024	0.08	0.34	1.19	0.29	1.88	0.853	0.246	1.119	0.1836	0.959	0.1809	0.496	0.0625	0.367	0.0508	0.262
SV160-035	SV160	35	Spectrum 35	Y	NODULE	Clinopyroxenite	Clinopyroxene	Granoblastic	52.55	0.38	2.85	5.58	0.13	15.52	23.22	0.07	0	0.34	100.6	165954	52.81	1047.12	134.75	28.71	47.9	0.549	3.25	<0.0155	56.82	5.24	4.8	<0.032	<0.024	<0.032	0.347	1.21	0.309	2.08	0.808	0.32	1.147	0.1727	1.155	0.233	0.591	0.0662	0.471	0.063	0.283
SV160-036	SV160	36	Spectrum 36	N	NODULE	Clinopyroxenite	Clinopyroxene	Granoblastic	52.62	0.32	2.45	5.15	0.08	15.74	23.19	0.07	0	0.59	100.17
SV160-037	SV160	37	Spectrum 37	N	NODULE	Clinopyroxenite	Clinopyroxene	Granoblastic	52.56	0.47	2.72	5.38	0.05	15.34	23.92	0.03	0	0.36	100.82
SV160-038	SV160	38	Spectrum 38	N	NODULE	Clinopyroxenite	Clinopyroxene	Granoblastic	52.93	0.29	2.69	5.57	0.09	15.83	23.08	0.18	0	0.47	101.09
SV160-039	SV160	39	Spectrum 39	N	NODULE	Clinopyroxenite	Clinopyroxene	Granoblastic	51.6	0.54	3.89	5.95	0.15	14.91	23.37	0.19	0	0.26	100.81
SV160-040	SV160	40	Spectrum 40	N	NODULE	Clinopyroxenite	Clinopyroxene	Granoblastic	53.1	0.37	2.7	5.62	0.07	15.83	22.76	0.06	0	0.22	100.68
SV160-041	SV160	41	Spectrum 41	N	NODULE	Clinopyroxenite	Amphibole	Poikilitic	44.38	1.21	11.67	9.3	0.04	15.95	12.03	1.92	0.71	0.53	97.76
SV160-042	SV160	42	Spectrum 42	N	NODULE	Clinopyroxenite	Amphibole	Poikilitic	44.23	1.3	11.62	9.07	0.04	15.97	12.29	1.99	0.66	0.36	97.54
SV160-043	SV160	43	Spectrum 43	N	NODULE	Clinopyroxenite	Amphibole	Poikilitic	44.59	1.21	11.52	9.22	0.08	15.94	12.36	1.98	0.68	0.37	97.96
SV160-044	SV160	44	Spectrum 44	Y	NODULE	Clinopyroxenite	Amphibole	Poikilitic	44.91	1.2	11.13	9.21	0.09	16.18	12.51	1.95	0.62	0.45	98.26	89409.1	52.09	3226.49	270.08	41.61	109.86	1.514	19.35	1.34	236.09	9.74	13.35	0.349	<0.026	67.1	1.09	3.7	0.801	5.26	1.77	0.707	2.194	0.358	1.912	0.364	1.004	0.134	0.84	0.1106	0.683
SV160-045	SV160	45	Spectrum 45	N	NODULE	Clinopyroxenite	Amphibole	Poikilitic	44.46	1.19	11.46	8.99	0.1	15.85	12.27	1.89	0.71	0.47	97.37
SV160-046	SV160	46	Spectrum 46	N	NODULE	Clinopyroxenite	Clinopyroxene	Granoblastic	52.7	0.34	2.67	5.39	0.04	15.94	23.42	0.1	0	0.52	101.07
SV160-052	SV160	52	Spectrum 52	N	NODULE	Clinopyroxenite	Amphibole	Poikilitic	46.39	0.77	10.63	8.67	0.04	17.23	12.13	1.85	0.62	0.09	98.42
SV160-053	SV160	53	Spectrum 53	N	NODULE	Clinopyroxenite	Amphibole	Poikilitic	46.23	0.82	10.48	8.44	0.08	17.21	12.33	1.73	0.5	0.21	98.04
SV160-054	SV160	54	Spectrum 54	N	NODULE	Clinopyroxenite	Amphibole	Poikilitic	46.13	0.79	10.51	8.62	0.04	17.17	12.24	1.84	0.63	0.1	98.06
SV160-055	SV160	55	Spectrum 55	N	NODULE	Clinopyroxenite	Clinopyroxene	Granoblastic	53.01	0.36	2.87	5.22	0.13	15.75	23.34	0.19	0	0.57	101.44
SV160-056	SV160	56	Spectrum 56	N	NODULE	Clinopyroxenite	Clinopyroxene	Granoblastic	53.29	0.32	2.12	4.92	0.04	15.71	24.21	0.1	0	0.33	101.03
SV160-057	SV160	57	Spectrum 57	N	NODULE	Clinopyroxenite	Clinopyroxene	Granoblastic	53.03	0.39	2.84	5.44	0.13	15.56	23.34	0.19	0	0.53	101.39
SV160-058	SV160	58	Spectrum 58	N	NODULE	Clinopyroxenite	Clinopyroxene	Granoblastic	53.49	0.27	2.34	4.8	0.13	15.63	24.12	0.11	0	0.44	101.3
SV160-059	SV160	59	Spectrum 59	N	NODULE	Clinopyroxenite	Clinopyroxene	Granoblastic	53.58	0.31	2.14	5.38	0.07	16.27	23.28	0.21	0	0.28	101.49
SV160-060	SV160	60	Spectrum 60	N	NODULE	Clinopyroxenite	Clinopyroxene	Granoblastic	53.1	0.27	2.49	5.69	0.1	15.99	22.6	0.16	0.02	0.37	100.79
SV160-061	SV160	61	Spectrum 61	N	NODULE	Clinopyroxenite	Clinopyroxene	Granoblastic	53.07	0.33	2.54	5.54	0.08	15.85	22.91	0.19	0	0.51	100.96
SV160-062	SV160	62	Spectrum 62	N	NODULE	Clinopyroxenite	Clinopyroxene	Granoblastic	52.93	0.33	2.77	5.6	0.22	15.88	23.45	0.17	0	0.26	101.58
SV160-063	SV160	63	Spectrum 63	N	NODULE	Clinopyroxenite	Clinopyroxene	Granoblastic	52.86	0.42	2.6	5.54	0.1	15.84	23.27	0.18	0	0.31	101.11
SV160-064	SV160	64	Spectrum 64	Y	NODULE	Clinopyroxenite	Clinopyroxene	Granoblastic	52.31	0.38	3.18	5.46	0.09	15.59	23.14	0.2	0	0.38	100.68	165382	48.53	883.4	136.84	32.59	62.51	0.78	3.43	0.0228	62.72	3.76	3.69	<0.031	<0.024	0.048	0.342	1.41	0.336	1.85	0.688	0.251	0.934	0.161	0.823	0.145	0.461	0.0491	0.292	0.0481	0.198
SV160-065	SV160	65	Spectrum 65	N	NODULE	Clinopyroxenite	Clinopyroxene	Granoblastic	51.84	0.56	3.55	5.92	0.01	15.23	23.16	0.07	0	0.12	100.45
SV160-066	SV160	66	Spectrum 66	Y	NODULE	Clinopyroxenite	Clinopyroxene	Granoblastic	53.03	0.32	2.62	5.43	0.12	15.78	23.3	0.12	0	0.44	101.14	166525	48.15	844.47	125.35	31.93	58.83	0.486	3.36	<0.0167	62.05	4.03	3.64	<0.035	<0.028	<0.037	0.341	1.36	0.339	2.04	0.78	0.291	0.949	0.1526	0.896	0.168	0.453	0.0479	0.351	0.0502	0.252
SV160-067	SV160	67	Spectrum 67	Y	NODULE	Clinopyroxenite	Clinopyroxene	Granoblastic	52.92	0.3	2.68	5.46	0.05	15.62	23.56	0.22	0	0.46	101.24	168384	53.35	878.83	134.46	31.62	57.35	2.12	3.49	<0.0185	64.82	4.23	5.14	<0.038	<0.031	<0.040	0.417	1.64	0.356	2.24	0.72	0.258	0.982	0.149	0.855	0.183	0.468	0.0614	0.415	0.0472	0.258
SV160-068	SV160	68	Spectrum 68	Y	NODULE	Clinopyroxenite	Clinopyroxene	Granoblastic	53.12	0.29	2.57	5.64	0.14	15.67	22.92	0.26	0	0.38	100.93	163809	46.56	883.72	144.84	33.02	63.83	8.49	4.04	0.127	77.35	4.54	6.33	<0.035	<0.031	0.237	0.506	2.11	0.438	2.72	0.813	0.317	1.098	0.188	0.998	0.173	0.538	0.0643	0.447	0.0565	0.315
SV160-069	SV160	69	Spectrum 69	N	NODULE	Clinopyroxenite	Clinopyroxene	Granoblastic	54.26	0.26	1.65	4.77	0.13	15.78	24.35	0.11	0	0.27	101.53
SV160-070	SV160	70	Spectrum 70	N	NODULE	Clinopyroxenite	Clinopyroxene	Granoblastic	53.22	0.36	2.42	5.4	0.08	15.68	23.27	0.18	0	0.61	101.21
SV160-071	SV160	71	Spectrum 71	N	NODULE	Clinopyroxenite	Amphibole	Poikilitic	44.44	1.18	11.67	9.06	0.03	16.05	12.14	2.02	0.66	0.47	97.71
SV160-072	SV160	72	Spectrum 72	Y	NODULE	Clinopyroxenite	Amphibole	Poikilitic	44.76	1.17	11.52	9.16	0.04	15.89	12.47	1.93	0.58	0.63	98.15	89123.2	56.64	4039.46	333.19	51.08	143.66	1.53	22.5	1.65	253.42	7.84	12.34	0.374	<0.033	74.7	1.09	4.28	0.82	4.81	1.676	0.676	1.949	0.304	1.6	0.339	0.9	0.1159	0.7	0.0983	0.576
SV160-073	SV160	73	Spectrum 73	Y	NODULE	Clinopyroxenite	Amphibole	Poikilitic	44.54	1.21	11.77	9	0.01	16.02	12.48	2	0.6	0.54	98.16	89194.7	59.14	4406.37	333.19	50.11	144.55	0.807	22.13	1.58	274.35	7.91	13.71	0.486	<0.030	72.05	1.16	4.36	0.86	5.35	1.614	0.684	1.917	0.295	1.75	0.335	0.949	0.1011	0.713	0.1007	0.63
SV160-074	SV160	74	Spectrum 74	Y	NODULE	Clinopyroxenite	Amphibole	Poikilitic	44.84	1.2	11.37	9.22	0.02	16.01	12.35	1.94	0.54	0.53	98.02	88265.6	62.98	4367.11	313.15	48.49	137.99	2.64	21.84	1.6	252.52	8.07	12.9	0.425	<0.032	75.47	1.1	4.29	0.83	5.09	1.561	0.705	2.026	0.297	1.807	0.366	0.939	0.1345	0.786	0.0972	0.558
SV160-075	SV160	75	Spectrum 75	N	NODULE	Clinopyroxenite	Amphibole	Poikilitic	44.7	1.12	11.25	9.13	0.08	15.86	12.4	1.96	0.64	0.58	97.71
SV161-001	SV161	1	Spectrum 1	N	NODULE	Clinopyroxenite	Clinopyroxene	Granoblastic	51.92	0.34	2.95	5.68	0.06	15.24	22.83	0.15	0	0.3	99.42
SV161-002	SV161	2	Spectrum 2	N	NODULE	Clinopyroxenite	Clinopyroxene	Granoblastic	51.81	0.43	3.11	5.35	0.1	15.31	22.79	0.27	0	0.35	99.48
SV161-003	SV161	3	Spectrum 3	N	NODULE	Clinopyroxenite	Amphibole	Poikilitic	43.11	1.22	11.88	9.56	0.02	15.68	12.12	2.21	0.56	0.43	96.8
SV161-004	SV161	4	Spectrum 4	N	NODULE	Clinopyroxenite	Clinopyroxene	Granoblastic	52.21	0.31	2.92	5.57	0.09	15.54	22.63	0.31	0	0.36	99.87
SV161-005	SV161	5	Spectrum 5	N	NODULE	Clinopyroxenite	Clinopyroxene	Granoblastic	52.65	0.26	2.39	5.17	0.07	15.5	22.93	0.17	0	0.5	99.6
SV161-006	SV161	6	Spectrum 6	N	NODULE	Clinopyroxenite	Clinopyroxene	Granoblastic	52.84	0.19	1.85	5.24	0.1	15.8	22.79	0.17	0	0.38	99.31
SV161-007	SV161	7	Spectrum 7	N	NODULE	Clinopyroxenite	Amphibole	Poikilitic	43	1.28	12.01	9.26	0.01	15.58	12.04	2.15	0.7	0.35	96.39
SV161-008	SV161	8	Spectrum 8	N	NODULE	Clinopyroxenite	Amphibole	Poikilitic	43.19	1.36	12.23	9.37	0.09	15.38	12.18	2.18	0.77	0.34	97.08
SV161-009	SV161	9	Spectrum 9	N	NODULE	Clinopyroxenite	Amphibole	Poikilitic	43.45	1.34	12.42	9.53	0.01	15.44	12.24	2.1	0.81	0.24	97.57
SV161-010	SV161	10	Spectrum 10	N	NODULE	Clinopyroxenite	Clinopyroxene	Granoblastic	51.98	0.37	3.04	5.73	0.19	15.23	23.06	0.19	0	0.24	99.98
SV161-011	SV161	11	Spectrum 11	N	NODULE	Clinopyroxenite	Clinopyroxene	Granoblastic	51.67	0.39	3.01	5.8	0.1	15.32	23.06	0.2	0	0.22	99.78
SV161-012	SV161	12	Spectrum 12	N	NODULE	Clinopyroxenite	Amphibole	Poikilitic	43.57	1.32	12.04	9.09	0.05	15.48	12.27	1.99	0.77	0.38	96.96
SV161-014	SV161	14	Spectrum 14	N	NODULE	Clinopyroxenite	Amphibole	Poikilitic	43.38	1.27	12.25	9.19	0.12	15.55	12.29	2.28	0.81	0.3	97.44
SV161-015	SV161	15	Spectrum 15	N	NODULE	Clinopyroxenite	Clinopyroxene	Granoblastic	51.69	0.4	2.96	5.88	0.11	15.04	22.62	0.21	0	0.23	99.12
SV161-016	SV161	16	Spectrum 16	N	NODULE	Clinopyroxenite	Clinopyroxene	Granoblastic	51.94	0.45	2.94	5.91	0.13	15.23	22.71	0.18	0	0.23	99.7
SV161-017	SV161	17	Spectrum 17	N	NODULE	Clinopyroxenite	Amphibole	Poikilitic	43.44	1.31	11.95	9.02	0.04	15.69	12.29	2.05	0.72	0.27	96.78
SV161-018	SV161	18	Spectrum 18	N	NODULE	Clinopyroxenite	Clinopyroxene	Granoblastic	52.49	0.33	2.69	5.86	0.16	15.57	22.52	0.13	0	0.17	99.84
SV161-019	SV161	19	Spectrum 19	N	NODULE	Clinopyroxenite	Amphibole	Poikilitic	43.01	1.36	12.32	9.45	0.09	15.36	11.9	2.16	0.81	0.36	96.82
SV161-020	SV161	20	Spectrum 20	N	NODULE	Clinopyroxenite	Clinopyroxene	Granoblastic	51.65	0.44	3.13	5.94	0	15.12	23.06	0.18	0	0.2	99.7
SV161-021	SV161	21	Spectrum 21	N	NODULE	Clinopyroxenite	Amphibole	Bleb	43.34	1	12.32	9.68	0.07	14.95	12.01	2.02	0.54	0.14	96.08
SV161-022	SV161	22	Spectrum 22	N	NODULE	Clinopyroxenite	Clinopyroxene	Granoblastic	52.05	0.24	2.73	5.64	0.14	14.9	23.39	0.11	0.01	0.17	99.37
SV161-023	SV161	23	Spectrum 23	N	NODULE	Clinopyroxenite	Clinopyroxene	Granoblastic	51.67	0.38	3.31	6.27	0.11	14.9	22.95	0.25	0	0.25	100.05
SV161-024	SV161	24	Spectrum 24	N	NODULE	Clinopyroxenite	Clinopyroxene	Granoblastic	51.53	0.31	3.23	5.98	0.05	14.7	22.54	0.19	0	0.32	98.82
SV161-025	SV161	25	Spectrum 25	N	NODULE	Clinopyroxenite	Clinopyroxene	Granoblastic	51.67	0.52	3.56	5.91	0.16	15.17	22.67	0.26	0	0.29	100.2
SV161-026	SV161	26	Spectrum 26	N	NODULE	Clinopyroxenite	Clinopyroxene	Granoblastic	51.26	0.45	3.49	6.31	0.07	15	23.06	0.22	0	0.3	100.11
SV161-027	SV161	27	Spectrum 27	N	NODULE	Clinopyroxenite	Clinopyroxene	Granoblastic	52.25	0.39	2.7	5.81	0.08	15.69	22.84	0.18	0	0.23	100.08
SV161-029	SV161	29	Spectrum 29	N	NODULE	Clinopyroxenite	Clinopyroxene	Granoblastic	52.23	0.42	2.89	5.52	0.16	15.4	23.34	0.13	0	0.19	100.29
SV161-030	SV161	30	Spectrum 30	N	NODULE	Clinopyroxenite	Amphibole	Poikilitic	42.9	1.34	12.48	8.82	0.02	15.73	12.24	2.12	0.93	0.32	96.9
SV161-031	SV161	31	Spectrum 31	N	NODULE	Clinopyroxenite	Amphibole	Poikilitic	43.29	1.22	12.1	9.29	0.02	15.42	12.35	2.15	0.82	0.36	97.02
SV161-033	SV161	33	Spectrum 33	N	NODULE	Clinopyroxenite	Clinopyroxene	Granoblastic	51.97	0.37	3.07	5.85	0.03	14.97	23.04	0.21	0	0.29	99.75
SV161-034	SV161	34	Spectrum 34	N	NODULE	Clinopyroxenite	Amphibole	Bleb	43.53	1.08	11.96	9.9	0.05	15.32	12.15	2.07	0.54	0.22	96.81
SV161-035	SV161	35	Spectrum 35	N	NODULE	Clinopyroxenite	Clinopyroxene	Granoblastic	51.74	0.39	2.93	5.77	0.08	15.21	22.79	0.2	0.02	0.32	99.45
SV161-036	SV161	36	Spectrum 36	N	NODULE	Clinopyroxenite	Clinopyroxene	Granoblastic	50.79	0.5	3.58	6.06	0.11	14.58	22.84	0.22	0	0.29	98.92
SV161-037	SV161	37	Spectrum 37	N	NODULE	Clinopyroxenite	Clinopyroxene	Granoblastic	51.72	0.45	2.89	5.85	0.15	15.1	23.01	0.14	0	0.28	99.58
SV161-038	SV161	38	Spectrum 38	N	NODULE	Clinopyroxenite	Amphibole	Poikilitic	42.54	1.39	12.4	9.11	0.11	15.54	11.98	2.11	0.89	0.25	96.32
SV161-039	SV161	39	Spectrum 39	N	NODULE	Clinopyroxenite	Amphibole	Poikilitic	42.93	1.43	12.41	8.99	0.05	15.47	12.05	2.12	0.92	0.26	96.65
SV161-042	SV161	42	Spectrum 42	N	NODULE	Clinopyroxenite	Amphibole	Poikilitic	42.45	1.45	12.1	9.07	0.07	15.41	11.88	2.19	0.96	0.29	95.88
SV161-043	SV161	43	Spectrum 43	N	NODULE	Clinopyroxenite	Amphibole	Poikilitic	43.22	1.22	12.06	8.81	0	16	12.2	2.18	0.79	0.18	96.65
SV161-045	SV161	45	Spectrum 45	N	NODULE	Clinopyroxenite	Clinopyroxene	Granoblastic	51.74	0.47	3.19	5.79	0.12	15	23.13	0.18	0	0.29	99.86
SV161-046	SV161	46	Spectrum 46	N	NODULE	Clinopyroxenite	Clinopyroxene	Granoblastic	51.55	0.41	3.32	5.76	0.07	15.13	22.63	0.18	0	0.38	99.4
SV161-047	SV161	47	Spectrum 47	N	NODULE	Clinopyroxenite	Clinopyroxene	Granoblastic	52.09	0.34	2.74	5.67	0.07	15.35	22.67	0.15	0	0.26	99.27
SV161-048	SV161	48	Spectrum 48	N	NODULE	Clinopyroxenite	Amphibole	Poikilitic	42.57	1.36	12.28	8.51	0.08	15.85	12.24	2.09	0.85	0.31	96.16
SV161-049	SV161	49	Spectrum 49	N	NODULE	Clinopyroxenite	Clinopyroxene	Granoblastic	52.32	0.41	2.67	5.43	0.1	15.17	23.4	0.15	0	0.26	99.92
SV161-050	SV161	50	Spectrum 50	N	NODULE	Clinopyroxenite	Clinopyroxene	Granoblastic	51.56	0.48	3.29	5.64	0.14	15.06	22.69	0.22	0	0.22	99.23
SV161-051	SV161	51	Spectrum 51	N	NODULE	Clinopyroxenite	Clinopyroxene	Granoblastic	50.36	0.61	4.06	6.16	0.08	14.37	22.81	0.17	0	0.21	98.78
SV161-052	SV161	52	Spectrum 52	N	NODULE	Clinopyroxenite	Clinopyroxene	Granoblastic	50.85	0.54	3.92	6.04	0.09	14.48	23	0.14	0	0.26	99.29
SV161-053	SV161	53	Spectrum 53	N	NODULE	Clinopyroxenite	Amphibole	Bleb	43.85	1.14	11.59	9.51	0.06	15.43	12.07	2.09	0.52	0.28	96.54
SV161-054	SV161	54	Spectrum 54	N	NODULE	Clinopyroxenite	Clinopyroxene	Granoblastic	51.1	0.61	3.61	6.11	0.08	14.57	22.96	0.2	0	0.23	99.45
SV161-055	SV161	55	Spectrum 55	N	NODULE	Clinopyroxenite	Clinopyroxene	Granoblastic	51.36	0.57	3.17	5.9	0.14	14.87	22.88	0.14	0	0.36	99.4
SV161-056	SV161	56	Spectrum 56	N	NODULE	Clinopyroxenite	Clinopyroxene	Granoblastic	52.05	0.35	2.76	5.73	0.1	15.21	23.04	0.25	0	0.37	99.82
SV161-057	SV161	57	Spectrum 57	N	NODULE	Clinopyroxenite	Clinopyroxene	Granoblastic	50.24	0.74	4.5	6.35	0.07	14.67	22.74	0.24	0	0.21	99.69
SV161-058	SV161	58	Spectrum 58	N	NODULE	Clinopyroxenite	Amphibole	Poikilitic	42.58	1.3	12.44	9.49	0.03	15.24	12.2	2.11	0.84	0.3	96.53
SV161-059	SV161	59	Spectrum 59	N	NODULE	Clinopyroxenite	Amphibole	Poikilitic	42.78	1.35	12.23	9.39	0.08	15.3	12.04	2.07	0.93	0.39	96.56
SV161-060	SV161	60	Spectrum 60	N	NODULE	Clinopyroxenite	Amphibole	Poikilitic	42.88	1.32	12.46	9.28	0.02	15.25	12.19	2.03	0.89	0.22	96.54
SV161-061	SV161	61	Spectrum 61	N	NODULE	Clinopyroxenite	Clinopyroxene	Granoblastic	52.17	0.43	2.6	5.12	0.04	15.01	23.99	0.11	0	0.18	99.64
SV161-062	SV161	62	Spectrum 62	N	NODULE	Clinopyroxenite	Clinopyroxene	Granoblastic	52	0.33	2.91	5.7	0.05	15.17	22.86	0.18	0.03	0.23	99.46
SV161-063	SV161	63	Spectrum 63	N	NODULE	Clinopyroxenite	Amphibole	Poikilitic	42.4	1.33	12.29	9.31	0.07	15.32	11.86	2.14	0.89	0.32	95.93
SV161-064	SV161	64	Spectrum 64	N	NODULE	Clinopyroxenite	Clinopyroxene	Granoblastic	51.67	0.38	2.96	5.69	0.08	15.2	22.91	0.15	0	0.28	99.26
SV161-065	SV161	65	Spectrum 65	N	NODULE	Clinopyroxenite	Clinopyroxene	Granoblastic	51.6	0.49	3.17	6.03	0.03	15.24	22.69	0.15	0	0.21	99.59
SV161-066	SV161	66	Spectrum 66	N	NODULE	Clinopyroxenite	Amphibole	Poikilitic	43.02	1.25	11.76	9.29	0.1	15.49	12.28	2.12	0.74	0.27	96.32
SV161-067	SV161	67	Spectrum 67	N	NODULE	Clinopyroxenite	Clinopyroxene	Granoblastic	51.56	0.37	3.37	5.84	0.09	15.21	22.43	0.18	0	0.36	99.39
SV161-068	SV161	68	Spectrum 68	N	NODULE	Clinopyroxenite	Clinopyroxene	Granoblastic	51.63	0.37	3.07	5.76	0.08	15.21	22.92	0.18	0.01	0.35	99.57
SV161-069	SV161	69	Spectrum 69	N	NODULE	Clinopyroxenite	Amphibole	Poikilitic	42.79	1.38	12.39	9.32	0.01	15.3	11.96	2.04	0.87	0.33	96.39
SV161-070	SV161	70	Spectrum 70	N	NODULE	Clinopyroxenite	Clinopyroxene	Granoblastic	51.29	0.45	3.17	5.69	0.09	15.01	22.98	0.13	0	0.31	99.01
SV175-001	SV175	1	Spectrum 1	N	NODULE	Amphibole-Pyrobole	Amphibole	Granoblastic	42.89	0.94	13	10.91	0.22	14.36	12.04	2.45	0.63	0.15	97.6
SV175-002	SV175	2	Spectrum 2	N	NODULE	Amphibole-Pyrobole	Amphibole	Granoblastic	42.74	1.04	13.31	11.21	0.12	14.14	12.01	2.4	0.69	0.08	97.76
SV175-003	SV175	3	Spectrum 3	N	NODULE	Amphibole-Pyrobole	Amphibole	Granoblastic	42.87	0.91	13.52	11.26	0.13	14.18	12.14	2.47	0.66	0.15	98.3
SV175-004	SV175	4	Spectrum 4	N	NODULE	Amphibole-Pyrobole	Amphibole	Granoblastic	42.59	1.16	13.53	10.75	0.15	14.55	11.96	2.42	0.79	0.09	97.98
SV175-005	SV175	5	Spectrum 5	N	NODULE	Amphibole-Pyrobole	Amphibole	Granoblastic	42.4	1.4	13.29	10.66	0.09	14.49	12.27	2.47	0.81	0.06	97.94
SV175-006	SV175	6	Spectrum 6	N	NODULE	Amphibole-Pyrobole	Amphibole	Granoblastic	42.89	1.16	13.31	10.6	0.12	14.75	12.31	2.49	0.73	0.1	98.47
SV175-007	SV175	7	Spectrum 7	N	NODULE	Amphibole-Pyrobole	Amphibole	Granoblastic	42.01	1.01	12.91	11.84	0.22	14.08	11.73	2.29	0.66	0.11	96.84
SV175-008	SV175	8	Spectrum 8	N	NODULE	Amphibole-Pyrobole	Amphibole	Granoblastic	42.62	0.83	12.95	10.97	0.15	14.75	12.3	2.38	0.66	0.07	97.67
SV175-009	SV175	9	Spectrum 9	N	NODULE	Amphibole-Pyrobole	Clinopyroxene	Relict - subhedral	51.83	0.24	3.74	6.52	0.19	14.4	23.35	0.21	0	0.1	100.51
SV175-010	SV175	10	Spectrum 10	N	NODULE	Amphibole-Pyrobole	Amphibole	Granoblastic	43.43	0.63	12.65	10.02	0.19	15.05	12.23	2.4	0.55	0.32	97.46
SV175-011	SV175	11	Spectrum 11	N	NODULE	Amphibole-Pyrobole	Clinopyroxene	Relict - subhedral	52.63	0.16	3.11	6.13	0.19	14.72	23.44	0.19	0	0.1	100.63
SV175-012	SV175	12	Spectrum 12	N	NODULE	Amphibole-Pyrobole	Clinopyroxene	Relict - subhedral	52.25	0.14	3.2	6.77	0.22	14.61	22.99	0.25	0	0.14	100.55
SV175-013	SV175	13	Spectrum 13	N	NODULE	Amphibole-Pyrobole	Amphibole	Granoblastic	44.2	0.41	11.85	10.68	0.18	15.14	12.09	2.3	0.45	0.04	97.35
SV175-014	SV175	14	Spectrum 14	N	NODULE	Amphibole-Pyrobole	Amphibole	Granoblastic	43.79	0.77	12.37	10.36	0.06	15.2	12.36	2.31	0.56	0.05	97.83
SV175-015	SV175	15	Spectrum 15	N	NODULE	Amphibole-Pyrobole	Clinopyroxene	Relict - subhedral	53.12	0.08	2.69	6.48	0.15	14.94	23.12	0.3	0	0.23	101.08
SV175-016	SV175	16	Spectrum 16	N	NODULE	Amphibole-Pyrobole	Amphibole	Granoblastic	42.66	1.02	12.97	10.66	0.11	14.77	12.2	2.37	0.67	0.12	97.55
SV175-017	SV175	17	Spectrum 17	N	NODULE	Amphibole-Pyrobole	Clinopyroxene	Relict - subhedral	52.99	0.14	2.79	6.29	0.14	14.91	23.52	0.25	0	0.19	101.22
SV175-018	SV175	18	Spectrum 18	N	NODULE	Amphibole-Pyrobole	Clinopyroxene	Relict - subhedral	51.83	0.24	3.56	6.64	0.17	14.36	23.19	0.36	0	0.17	100.45
SV175-019	SV175	19	Spectrum 19	N	NODULE	Amphibole-Pyrobole	Amphibole	Granoblastic	42.93	0.93	12.84	10.5	0.07	14.72	12.27	2.39	0.68	0.21	97.55
SV175-020	SV175	20	Spectrum 20	N	NODULE	Amphibole-Pyrobole	Clinopyroxene	Relict - subhedral	52.37	0.15	3.07	6.3	0.16	14.76	23.45	0.21	0	0.09	100.47
SV175-021	SV175	21	Spectrum 21	N	NODULE	Amphibole-Pyrobole	Amphibole	Granoblastic	43.02	0.9	12.97	10.62	0.1	14.82	12.23	2.49	0.72	0.09	97.95
SV175-022	SV175	22	Spectrum 22	N	NODULE	Amphibole-Pyrobole	Clinopyroxene	Relict - subhedral	51.98	0.29	3.46	6.35	0.16	14.39	23.45	0.27	0	0.18	100.52
SV175-023	SV175	23	Spectrum 23	N	NODULE	Amphibole-Pyrobole	Amphibole	Granoblastic	42.56	1.07	13.07	10.59	0.12	14.65	12.09	2.38	0.77	0.11	97.41
SV175-024	SV175	24	Spectrum 24	N	NODULE	Amphibole-Pyrobole	Amphibole	Granoblastic	42.55	1.31	12.86	10.66	0.15	14.66	12.07	2.45	0.72	0.06	97.5
SV175-025	SV175	25	Spectrum 25	N	NODULE	Amphibole-Pyrobole	Amphibole	Granoblastic	42.25	0.98	12.94	11	0.06	14.42	12.24	2.51	0.72	0.03	97.15
SV175-026	SV175	26	Spectrum 26	N	NODULE	Amphibole-Pyrobole	Amphibole	Granoblastic	42.5	0.88	13.07	10.75	0.16	14.53	12.28	2.53	0.71	0.12	97.54
SV175-027	SV175	27	Spectrum 27	N	NODULE	Amphibole-Pyrobole	Amphibole	Granoblastic	42.63	1	13.35	10.68	0.22	14.66	12	2.54	0.69	0.15	97.91
SV175-028	SV175	28	Spectrum 28	N	NODULE	Amphibole-Pyrobole	Amphibole	Granoblastic	41.98	1.33	13.26	11.14	0.1	14.12	12.13	2.5	0.7	0.14	97.4
SV175-029	SV175	29	Spectrum 29	N	NODULE	Amphibole-Pyrobole	Amphibole	Granoblastic	41.84	1.3	13.23	11.02	0.11	14.33	12.07	2.34	0.83	0	97.07
SV175-030	SV175	30	Spectrum 30	N	NODULE	Amphibole-Pyrobole	Amphibole	Granoblastic	42.02	1.41	13.79	11.07	0.17	14.24	11.98	2.47	0.73	0.05	97.94
SV175-031	SV175	31	Spectrum 31	N	NODULE	Amphibole-Pyrobole	Amphibole	Granoblastic	42.39	1.35	13.4	11.2	0.08	14.18	11.98	2.43	0.7	0.11	97.83
SV175-032	SV175	32	Spectrum 32	N	NODULE	Amphibole-Pyrobole	Amphibole	Granoblastic	42.2	1.22	13.23	11.3	0.15	14.05	11.91	2.42	0.77	0.02	97.27
SV175-033	SV175	33	Spectrum 33	N	NODULE	Amphibole-Pyrobole	Amphibole	Granoblastic	42.25	1.33	13.22	10.69	0.12	14.15	11.97	2.38	0.78	0.08	96.99
SV175-034	SV175	34	Spectrum 34	N	NODULE	Amphibole-Pyrobole	Amphibole	Granoblastic	41.88	1.27	13.26	10.8	0.12	14.15	11.97	2.35	0.77	0.07	96.65
SV175-035	SV175	35	Spectrum 35	N	NODULE	Amphibole-Pyrobole	Amphibole	Granoblastic	43.09	0.89	13.12	10.52	0.14	14.83	11.97	2.38	0.6	0.05	97.59
SV175-036	SV175	36	Spectrum 36	N	NODULE	Amphibole-Pyrobole	Amphibole	Granoblastic	40.67	1.23	12.75	10.65	0.11	13.65	11.82	2.3	0.82	0.07	94.07
SV175-037	SV175	37	Spectrum 37	N	NODULE	Amphibole-Pyrobole	Amphibole	Granoblastic	42.05	1.29	13.3	11	0.08	14.08	12	2.54	0.8	0.14	97.28
SV175-038	SV175	38	Spectrum 38	N	NODULE	Amphibole-Pyrobole	Amphibole	Granoblastic	42.78	1.19	13.31	10.81	0.11	14.31	12.28	2.45	0.69	0.13	98.07
SV175-039	SV175	39	Spectrum 39	N	NODULE	Amphibole-Pyrobole	Amphibole	Granoblastic	42.49	0.98	13.4	10.92	0.13	14.51	12.19	2.41	0.78	0.12	97.94
SV175-040	SV175	40	Spectrum 40	N	NODULE	Amphibole-Pyrobole	Clinopyroxene	Relict - subhedral	52.31	0.4	3.44	6.38	0.21	14.4	23.78	0.3	0	0.11	101.27
SV175-041	SV175	41	Spectrum 41	N	NODULE	Amphibole-Pyrobole	Amphibole	Granoblastic	43.04	1.03	12.81	10.56	0.12	14.64	12.06	2.34	0.7	0.05	97.33
SV175-042	SV175	42	Spectrum 42	N	NODULE	Amphibole-Pyrobole	Clinopyroxene	Relict - subhedral	51.62	0.3	3.66	6.4	0.16	14.29	23.81	0.23	0	0.23	100.66
SV175-043	SV175	43	Spectrum 43	N	NODULE	Amphibole-Pyrobole	Amphibole	Granoblastic	42.68	1.04	13.43	10.49	0.12	14.49	12.21	2.43	0.64	0.09	97.63
SV175-044	SV175	44	Spectrum 44	N	NODULE	Amphibole-Pyrobole	Amphibole	Granoblastic	42.56	1.25	13.37	10.73	0.09	14.59	12.18	2.36	0.83	0.16	98.11
SV175-045	SV175	45	Spectrum 45	N	NODULE	Amphibole-Pyrobole	Clinopyroxene	Relict - subhedral	52.58	0.36	3.08	5.89	0.12	14.72	23.67	0.23	0	0.15	100.75
SV175-046	SV175	46	Spectrum 46	N	NODULE	Amphibole-Pyrobole	Amphibole	Granoblastic	44.7	0.62	12.07	10.43	0.16	15.39	12.32	2.38	0.42	0.04	98.53
SV175-047	SV175	47	Spectrum 47	N	NODULE	Amphibole-Pyrobole	Clinopyroxene	Relict - subhedral	51.85	0.28	4.02	6.61	0.21	14.29	23.56	0.24	0	0.21	101.24
SV175-048	SV175	48	Spectrum 48	N	NODULE	Amphibole-Pyrobole	Amphibole	Granoblastic	42.97	0.84	13.19	10.78	0.11	14.75	12.26	2.45	0.59	0.05	97.97
SV175-049	SV175	49	Spectrum 49	N	NODULE	Amphibole-Pyrobole	Clinopyroxene	Relict - subhedral	51.54	0.22	3.8	6.46	0.19	14.44	23.52	0.21	0	0.19	100.54
SV175-050	SV175	50	Spectrum 50	N	NODULE	Amphibole-Pyrobole	Amphibole	Granoblastic	42.79	0.87	13.13	10.44	0.24	14.76	12.26	2.35	0.74	0.13	97.71
SV175-051	SV175	51	Spectrum 51	N	NODULE	Amphibole-Pyrobole	Clinopyroxene	Relict - subhedral	52.33	0.27	3.37	6.25	0.14	14.45	24.02	0.27	0	0.17	101.27
SV175-052	SV175	52	Spectrum 52	N	NODULE	Amphibole-Pyrobole	Amphibole	Granoblastic	42.89	0.94	13.03	10.41	0.13	14.62	12.36	2.33	0.66	0.12	97.49
SV175-053	SV175	53	Spectrum 53	N	NODULE	Amphibole-Pyrobole	Amphibole	Granoblastic	42.47	1.33	13.32	10.54	0.05	14.56	12.27	2.34	0.71	0.14	97.72
SV175-054	SV175	54	Spectrum 54	N	NODULE	Amphibole-Pyrobole	Clinopyroxene	Relict - subhedral	52.97	0.29	2.33	5.79	0.24	14.88	24.06	0.14	0	0.16	100.82
SV175-055	SV175	55	Spectrum 55	N	NODULE	Amphibole-Pyrobole	Clinopyroxene	Relict - subhedral	51.87	0.2	3.35	6.23	0.11	14.64	23.71	0.22	0	0.21	100.53
SV175-056	SV175	56	Spectrum 56	N	NODULE	Amphibole-Pyrobole	Clinopyroxene	Relict - subhedral	52.55	0.31	3.02	6.31	0.24	14.59	23.82	0.18	0	0.23	101.16
SV175-057	SV175	57	Spectrum 57	N	NODULE	Amphibole-Pyrobole	Amphibole	Granoblastic	43.6	0.78	12.7	10.08	0.16	14.92	12.41	2.54	0.14	0.09	97.43
SV175-058	SV175	58	Spectrum 58	N	NODULE	Amphibole-Pyrobole	Amphibole	Granoblastic	42.11	1.23	13.24	10.81	0.1	14.38	12.1	2.5	0.75	0.11	97.34
SV175-059	SV175	59	Spectrum 59	N	NODULE	Amphibole-Pyrobole	Amphibole	Granoblastic	38.13	1.11	11.23	10.47	0.16	12.44	11.74	2.01	0.71	0.15	88.16
SV175-060	SV175	60	Spectrum 60	N	NODULE	Amphibole-Pyrobole	Amphibole	Granoblastic	42.4	1.18	13.18	10.8	0.08	14.38	12.06	2.4	0.74	0.22	97.44
SV175-061	SV175	61	Spectrum 61	N	NODULE	Amphibole-Pyrobole	Amphibole	Granoblastic	42.09	1.09	13.31	10.76	0.11	14.36	12.12	2.4	0.71	0.11	97.06
SV175-062	SV175	62	Spectrum 62	N	NODULE	Amphibole-Pyrobole	Amphibole	Granoblastic	41.96	1.19	13.22	10.51	0.11	14.4	12.06	2.39	0.66	0.1	96.6
SV175-063	SV175	63	Spectrum 63	N	NODULE	Amphibole-Pyrobole	Amphibole	Granoblastic	42.37	1.24	13.13	10.39	0.21	14.12	12.03	2.29	0.67	0.14	96.59
SV175-064	SV175	64	Spectrum 64	N	NODULE	Amphibole-Pyrobole	Amphibole	Granoblastic	42.71	1.09	12.93	10.7	0.04	14.68	12.34	2.39	0.75	0.12	97.75
SV175-065	SV175	65	Spectrum 65	N	NODULE	Amphibole-Pyrobole	Amphibole	Granoblastic	42.63	1.16	13.33	10.85	0.18	14.7	12.2	2.34	0.73	0.15	98.26
SV175-066	SV175	66	Spectrum 66	N	NODULE	Amphibole-Pyrobole	Clinopyroxene	Relict - subhedral	52.22	0.32	3.51	6.4	0.04	14.32	23.8	0.26	0	0.22	101.06
SV175-067	SV175	67	Spectrum 67	N	NODULE	Amphibole-Pyrobole	Amphibole	Granoblastic	42.91	0.87	13.41	10.79	0.09	14.67	12.26	2.43	0.7	0.03	98.17
SV175-068	SV175	68	Spectrum 68	N	NODULE	Amphibole-Pyrobole	Amphibole	Granoblastic	42.84	1.31	13.22	10.56	0.13	14.87	12.27	2.42	0.74	0.15	98.52
SV175-069	SV175	69	Spectrum 69	N	NODULE	Amphibole-Pyrobole	Amphibole	Granoblastic	42.58	1.32	13.28	10.97	0.09	14.32	12.2	2.49	0.81	0.09	98.16
SV175-070	SV175	70	Spectrum 70	N	NODULE	Amphibole-Pyrobole	Amphibole	Granoblastic	43.02	0.86	13.61	10.72	0.08	14.79	12.25	2.46	0.68	0.12	98.6
SV175-071	SV175	71	Spectrum 71	N	NODULE	Amphibole-Pyrobole	Clinopyroxene	Relict - subhedral	53.09	0.22	3.26	6.62	0.15	14.8	23.61	0.21	0	0.21	102.12
SV175-072	SV175	72	Spectrum 72	N	NODULE	Amphibole-Pyrobole	Amphibole	Granoblastic	42.81	1.05	13.44	10.81	0.14	14.71	12.28	2.44	0.76	0.08	98.52
SV175-073	SV175	73	Spectrum 73	N	NODULE	Amphibole-Pyrobole	Amphibole	Granoblastic	42.74	1.22	13.29	11.11	0.14	14.54	12.25	2.47	0.77	0.12	98.65
SV175-074	SV175	74	Spectrum 74	N	NODULE	Amphibole-Pyrobole	Clinopyroxene	Relict - subhedral	52.34	0.16	3.62	6.27	0.23	14.88	23.28	0.34	0	0.11	101.19
SV175-075	SV175	75	Spectrum 75	N	NODULE	Amphibole-Pyrobole	Clinopyroxene	Relict - subhedral	52.9	0.16	2.96	6.61	0.19	14.82	23.07	0.25	0	0.24	101.17
SV175-076	SV175	76	Spectrum 76	N	NODULE	Amphibole-Pyrobole	Amphibole	Granoblastic	44.35	0.44	11.88	10.21	0.13	15.35	12.4	2.39	0.37	0.04	97.56
SV175-077	SV175	77	Spectrum 77	N	NODULE	Amphibole-Pyrobole	Clinopyroxene	Relict - subhedral	53.19	0.08	2.72	6.01	0.14	14.73	23.78	0.2	0	0.23	101.04
SV175-078	SV175	78	Spectrum 78	N	NODULE	Amphibole-Pyrobole	Amphibole	Granoblastic	43.94	0.66	12.38	10.26	0.16	15.39	12.37	2.41	0.53	0.09	98.2
SV175-079	SV175	79	Spectrum 79	N	NODULE	Amphibole-Pyrobole	Amphibole	Granoblastic	43.95	0.69	12.12	10.33	0.13	15.5	12.34	2.33	0.53	0.09	98.01
SV175-080	SV175	80	Spectrum 80	N	NODULE	Amphibole-Pyrobole	Amphibole	Granoblastic	43.26	0.88	12.91	10.65	0.11	14.94	12.4	2.39	0.71	0.16	98.4
SV175-081	SV175	81	Spectrum 81	N	NODULE	Amphibole-Pyrobole	Clinopyroxene	Relict - subhedral	53.41	0.14	2.45	6.02	0.15	15.33	23.71	0.2	0	0.21	101.57
SV175-082	SV175	82	Spectrum 82	N	NODULE	Amphibole-Pyrobole	Clinopyroxene	Relict - subhedral	52.14	0.14	3.54	6.64	0.24	14.64	23.46	0.28	0	0.18	101.21
SV175-084	SV175	84	Spectrum 84	N	NODULE	Amphibole-Pyrobole	Amphibole	Granoblastic	44.37	0.63	12	10.24	0.09	15.25	12.2	2.21	0.52	0.07	97.56
SV175-085	SV175	85	Spectrum 85	N	NODULE	Amphibole-Pyrobole	Clinopyroxene	Relict - subhedral	51.85	0.38	3.81	6.47	0.17	14.24	23.39	0.34	0	0.18	100.75
SV175-086	SV175	86	Spectrum 86	N	NODULE	Amphibole-Pyrobole	Amphibole	Granoblastic	42.56	0.95	13.29	10.75	0.02	14.45	12.15	2.32	0.73	0.17	97.4
SV175-087	SV175	87	Spectrum 87	N	NODULE	Amphibole-Pyrobole	Amphibole	Granoblastic	43.37	0.79	13.19	10.57	0.16	15.09	12.45	2.5	0.63	0.09	98.85
SV175-088	SV175	88	Spectrum 88	N	NODULE	Amphibole-Pyrobole	Amphibole	Granoblastic	43.74	0.99	12.41	10.41	0.08	15.16	12.41	2.37	0.56	0.1	98.22
SV175-089	SV175	89	Spectrum 89	N	NODULE	Amphibole-Pyrobole	Clinopyroxene	Relict - subhedral	53.07	0.32	3.29	6.23	0.19	14.86	23.98	0.28	0	0.16	102.31
SV175-090	SV175	90	Spectrum 90	N	NODULE	Amphibole-Pyrobole	Clinopyroxene	Relict - subhedral	52.77	0.23	3.42	6.38	0.15	14.62	23.81	0.26	0	0.18	101.82
SV175-091	SV175	91	Spectrum 91	N	NODULE	Amphibole-Pyrobole	Clinopyroxene	Relict - subhedral	52.76	0.23	3.37	6.38	0.2	14.77	23.75	0.23	0	0.21	101.83
SV175-092	SV175	92	Spectrum 92	N	NODULE	Amphibole-Pyrobole	Amphibole	Granoblastic	43.13	1.13	12.99	10.62	0.18	14.93	12.39	2.37	0.78	0.12	98.64
SV175-093	SV175	93	Spectrum 93	N	NODULE	Amphibole-Pyrobole	Amphibole	Granoblastic	43.25	0.84	12.62	10.44	0.15	14.97	12.39	2.31	0.68	0.08	97.73
SV175-094	SV175	94	Spectrum 94	N	NODULE	Amphibole-Pyrobole	Amphibole	Granoblastic	43.93	0.9	12.26	10.54	0.05	15.36	12.46	2.42	0.48	0.09	98.49
SV175-095	SV175	95	Spectrum 95	N	NODULE	Amphibole-Pyrobole	Amphibole	Granoblastic	43.87	0.96	12.49	10.64	0.17	15.17	12.27	2.41	0.64	0.1	98.71
SV175-096	SV175	96	Spectrum 96	N	NODULE	Amphibole-Pyrobole	Amphibole	Granoblastic	43.41	0.99	12.82	10.63	0.14	14.91	12.15	2.56	0.71	0.12	98.45
SV175-097	SV175	97	Spectrum 97	N	NODULE	Amphibole-Pyrobole	Clinopyroxene	Relict - subhedral	53.15	0.25	3.53	6.53	0.12	14.63	24.13	0.21	0	0.22	102.72
SV175-098	SV175	98	Spectrum 98	N	NODULE	Amphibole-Pyrobole	Clinopyroxene	Relict - subhedral	53.1	0.21	3.45	6.42	0.18	14.71	24.32	0.32	0	0.14	102.78
SV175-099	SV175	99	Spectrum 99	N	NODULE	Amphibole-Pyrobole	Clinopyroxene	Relict - subhedral	52.82	0.27	3.42	6.41	0.21	14.72	23.9	0.24	0	0.19	102.16
SV175-100	SV175	100	Spectrum 100	N	NODULE	Amphibole-Pyrobole	Clinopyroxene	Relict - subhedral	53.1	0.23	3.61	6.62	0.12	14.84	24.09	0.31	0	0.19	103.1
SV175-101	SV175	101	Spectrum 101	N	NODULE	Amphibole-Pyrobole	Clinopyroxene	Relict - subhedral	51.98	0.23	3.4	6.41	0.17	14.58	23.41	0.3	0	0.22	100.68
SV175-102	SV175	102	Spectrum 102	N	NODULE	Amphibole-Pyrobole	Clinopyroxene	Relict - subhedral	52.13	0.25	3.34	6.18	0.16	14.64	23.33	0.24	0	0.22	100.46
SV175-103	SV175	103	Spectrum 103	N	NODULE	Amphibole-Pyrobole	Clinopyroxene	Relict - subhedral	52.34	0.23	3.12	6.14	0.21	14.68	23.59	0.21	0	0.17	100.67
SV175-104	SV175	104	Spectrum 104	N	NODULE	Amphibole-Pyrobole	Amphibole	Granoblastic	43.01	0.83	12.78	10.61	0.13	14.82	12.24	2.43	0.61	0.11	97.56
SV175-105	SV175	105	Spectrum 105	N	NODULE	Amphibole-Pyrobole	Amphibole	Granoblastic	43.07	0.89	12.02	10.36	0.07	14.82	12.11	2.26	0.64	0.12	96.36
SV175-106	SV175	106	Spectrum 106	N	NODULE	Amphibole-Pyrobole	Clinopyroxene	Relict - subhedral	51.97	0.31	3.32	6.33	0.14	14.67	23.66	0.29	0	0.13	100.77
SV175-107	SV175	107	Spectrum 107	N	NODULE	Amphibole-Pyrobole	Clinopyroxene	Relict - subhedral	52.14	0.24	3.15	5.91	0.19	14.54	23.6	0.24	0	0.14	100.1
SV175-108	SV175	108	Spectrum 108	N	NODULE	Amphibole-Pyrobole	Clinopyroxene	Relict - subhedral	51.48	0.45	3.46	6.01	0.17	14.48	23.59	0.23	0	0.27	100.09
SV175-109	SV175	109	Spectrum 109	N	NODULE	Amphibole-Pyrobole	Amphibole	Granoblastic	43.39	0.84	12.02	10.19	0.17	14.87	12.24	2.41	0.45	0.12	96.72
SV175-110	SV175	110	Spectrum 110	N	NODULE	Amphibole-Pyrobole	Amphibole	Granoblastic	42.51	1.03	12.76	10.4	0.1	14.81	12.17	2.44	0.71	0.2	97.12
SV175-111	SV175	111	Spectrum 111	N	NODULE	Amphibole-Pyrobole	Amphibole	Granoblastic	42.57	0.81	12.89	10.31	0.19	14.78	12.17	2.33	0.63	0.08	96.77
SV175-112	SV175	112	Spectrum 112	N	NODULE	Amphibole-Pyrobole	Amphibole	Granoblastic	43.24	0.9	12.46	10.56	0.18	14.82	11.97	2.34	0.64	0.06	97.17
SV175-113	SV175	113	Spectrum 113	N	NODULE	Amphibole-Pyrobole	Amphibole	Granoblastic	42.27	0.96	12.6	10.7	0.11	14.7	12.11	2.45	0.71	0.19	96.8
SV175-114	SV175	114	Spectrum 114	N	NODULE	Amphibole-Pyrobole	Clinopyroxene	Relict - subhedral	53.27	0.19	2.66	6.2	0.17	14.82	24.13	0.13	0	0.12	101.66
SV175-115	SV175	115	Spectrum 115	N	NODULE	Amphibole-Pyrobole	Amphibole	Granoblastic	44.63	0.65	12.13	10.35	0.2	15.18	12.41	2.25	0.56	0.07	98.43
SV175-116	SV175	116	Spectrum 116	N	NODULE	Amphibole-Pyrobole	Clinopyroxene	Relict - subhedral	52.06	0.3	3.8	6.5	0.11	14.26	23.66	0.29	0	0.17	101.07
SV175-117	SV175	117	Spectrum 117	N	NODULE	Amphibole-Pyrobole	Amphibole	Granoblastic	42.92	1.05	13.44	10.94	0.1	14.58	12.45	2.44	0.76	0.04	98.73
SV175-118	SV175	118	Spectrum 118	N	NODULE	Amphibole-Pyrobole	Clinopyroxene	Relict - subhedral	52.75	0.17	3.44	6.51	0.22	14.63	23.63	0.22	0	0.2	101.76
SV175-119	SV175	119	Spectrum 119	N	NODULE	Amphibole-Pyrobole	Clinopyroxene	Relict - subhedral	51.69	0.29	3.41	6.68	0.18	14.36	22.96	0.3	0	0.21	100.05
SV175-120	SV175	120	Spectrum 120	N	NODULE	Amphibole-Pyrobole	Amphibole	Granoblastic	44.02	0.41	11.97	10.8	0.09	15.06	12.13	2.3	0.47	0.11	97.36
SV175-121	SV175	121	Spectrum 121	N	NODULE	Amphibole-Pyrobole	Amphibole	Granoblastic	42.81	0.9	12.71	10.53	0.12	14.71	12.36	2.42	0.62	0.2	97.39
SV175-122	SV175	122	Spectrum 122	N	NODULE	Amphibole-Pyrobole	Clinopyroxene	Relict - subhedral	52.44	0.18	2.78	6.15	0.19	14.66	23.06	0.23	0	0.18	99.83
SV175-123	SV175	123	Spectrum 123	N	NODULE	Amphibole-Pyrobole	Amphibole	Granoblastic	42.86	0.99	12.81	10.47	0.03	14.61	12.1	2.33	0.69	0.14	97.02
SV175-124	SV175	124	Spectrum 124	N	NODULE	Amphibole-Pyrobole	Clinopyroxene	Relict - subhedral	52.54	0.12	2.64	6.28	0.17	14.92	23.34	0.3	0	0.16	100.43
SV175-125	SV175	125	Spectrum 125	N	NODULE	Amphibole-Pyrobole	Amphibole	Granoblastic	42.43	1.09	13.13	10.44	0.05	14.55	12.1	2.4	0.65	0.12	96.95
SV175-126	SV175	126	Spectrum 126	N	NODULE	Amphibole-Pyrobole	Amphibole	Granoblastic	42.58	0.75	13.01	10.47	0.18	14.62	12.1	2.47	0.67	0.14	97
SV175-127	SV175	127	Spectrum 127	N	NODULE	Amphibole-Pyrobole	Clinopyroxene	Relict - subhedral	51.52	0.3	3.58	6.57	0.15	14.35	23.03	0.26	0	0.21	99.89
SV175-128	SV175	128	Spectrum 128	N	NODULE	Amphibole-Pyrobole	Amphibole	Granoblastic	43.5	0.55	12.62	10.16	0.06	15.1	12.17	2.37	0.65	0.37	97.54
SV175-129	SV175	129	Spectrum 129	N	NODULE	Amphibole-Pyrobole	Clinopyroxene	Relict - subhedral	51.28	0.38	3.8	6.39	0.18	14.24	23.21	0.17	0	0.22	99.84
SV175-131	SV175	131	Spectrum 131	N	NODULE	Amphibole-Pyrobole	Amphibole	Granoblastic	42.68	1.27	13.31	10.85	0.12	14.37	12.31	2.55	0.73	0.02	98.21
SV175-132	SV175	132	Spectrum 132	N	NODULE	Amphibole-Pyrobole	Amphibole	Granoblastic	42.33	1.03	13.38	10.94	0.17	14.25	12.12	2.41	0.75	0.07	97.46
SV175-133	SV175	133	Spectrum 133	N	NODULE	Amphibole-Pyrobole	Clinopyroxene	Relict - subhedral	51.83	0.45	3.58	6.39	0.15	14.41	23.6	0.24	0	0.21	100.85
SV175-134	SV175	134	Spectrum 134	N	NODULE	Amphibole-Pyrobole	Amphibole	Granoblastic	42.89	1.08	12.89	10.72	0.09	14.61	12.27	2.32	0.73	0.04	97.64
SV175-135	SV175	135	Spectrum 135	N	NODULE	Amphibole-Pyrobole	Clinopyroxene	Relict - subhedral	51.5	0.38	3.93	6.5	0.15	14.2	23.72	0.22	0	0.13	100.69
SV175-136	SV175	136	Spectrum 136	N	NODULE	Amphibole-Pyrobole	Amphibole	Granoblastic	42.53	1.01	13.4	10.62	0.17	14.55	12.23	2.43	0.68	0.03	97.66
SV175-137	SV175	137	Spectrum 137	N	NODULE	Amphibole-Pyrobole	Amphibole	Granoblastic	42.38	1.28	13.17	10.58	0.11	14.55	12.3	2.38	0.88	0.13	97.76
SV175-138	SV175	138	Spectrum 138	N	NODULE	Amphibole-Pyrobole	Clinopyroxene	Relict - subhedral	52.39	0.33	3.14	6.04	0.14	14.51	23.78	0.27	0	0.17	100.71
SV175-139	SV175	139	Spectrum 139	N	NODULE	Amphibole-Pyrobole	Amphibole	Granoblastic	43.8	0.64	12.11	10.12	0.21	14.98	12.08	2.31	0.41	0.15	96.81
SV175-140	SV175	140	Spectrum 140	N	NODULE	Amphibole-Pyrobole	Clinopyroxene	Relict - subhedral	51.09	0.28	3.69	6.61	0.13	14.29	23.16	0.26	0	0.28	99.73
SV175-141	SV175	141	Spectrum 141	N	NODULE	Amphibole-Pyrobole	Amphibole	Granoblastic	41.96	0.75	12.98	10.6	0.12	14.25	12.1	2.53	0.59	0.11	95.98
SV175-142	SV175	142	Spectrum 142	N	NODULE	Amphibole-Pyrobole	Clinopyroxene	Relict - subhedral	51.36	0.25	3.87	6.48	0.15	14.12	23.36	0.26	0	0.18	100.02
SV175-143	SV175	143	Spectrum 143	N	NODULE	Amphibole-Pyrobole	Amphibole	Granoblastic	42.68	0.87	12.83	10.49	0.01	14.67	12.27	2.45	0.68	0.15	97.11
SV175-144	SV175	144	Spectrum 144	N	NODULE	Amphibole-Pyrobole	Clinopyroxene	Relict - subhedral	51.75	0.28	3.32	6.16	0.21	14.41	23.55	0.27	0	0.16	100.01
SV175-145	SV175	145	Spectrum 145	N	NODULE	Amphibole-Pyrobole	Amphibole	Granoblastic	42.85	1.12	12.86	10.53	0.16	14.61	12.21	2.36	0.72	0.12	97.53
SV175-146	SV175	146	Spectrum 146	N	NODULE	Amphibole-Pyrobole	Amphibole	Granoblastic	42.33	1.24	13.18	10.51	0.19	14.45	12.21	2.24	0.81	0.08	97.24
SV175-147	SV175	147	Spectrum 147	N	NODULE	Amphibole-Pyrobole	Clinopyroxene	Relict - subhedral	52.82	0.28	2.38	5.84	0.07	14.82	23.87	0.2	0	0.19	100.43
SV175-148	SV175	148	Spectrum 148	N	NODULE	Amphibole-Pyrobole	Clinopyroxene	Relict - subhedral	51.71	0.32	3.36	6.17	0.18	14.33	23.83	0.15	0	0.21	100.22
SV175-149	SV175	149	Spectrum 149	N	NODULE	Amphibole-Pyrobole	Clinopyroxene	Relict - subhedral	52.18	0.24	2.87	6.24	0.17	14.75	23.78	0.19	0	0.26	100.6
SV175-150	SV175	150	Spectrum 150	N	NODULE	Amphibole-Pyrobole	Amphibole	Granoblastic	43.52	0.74	12.56	10.27	0.1	15.01	12.41	2.54	0.07	0.18	97.4
SV175-151	SV175	151	Spectrum 151	N	NODULE	Amphibole-Pyrobole	Amphibole	Granoblastic	42.23	1.2	13.17	10.54	0.21	14.5	12.23	2.41	0.74	0	97.23
SV175-152	SV175	152	Spectrum 152	N	NODULE	Amphibole-Pyrobole	Amphibole	Granoblastic	42.58	1.17	13.15	10.66	0.05	14.54	12.05	2.47	0.76	0.16	97.6
SV175-153	SV175	153	Spectrum 153	N	NODULE	Amphibole-Pyrobole	Amphibole	Granoblastic	42.41	1.29	12.99	10.77	0.07	14.45	12.09	2.28	0.75	0.32	97.44
SV175-154	SV175	154	Spectrum 154	N	NODULE	Amphibole-Pyrobole	Amphibole	Granoblastic	42.59	1.18	13.02	10.13	0.2	14.76	12.17	2.43	0.69	0.11	97.27
SV175-155	SV175	155	Spectrum 155	N	NODULE	Amphibole-Pyrobole	Amphibole	Granoblastic	42.39	1.06	13.18	10.69	0.15	14.56	12.15	2.41	0.73	0.11	97.42
SV175-156	SV175	156	Spectrum 156	N	NODULE	Amphibole-Pyrobole	Amphibole	Granoblastic	41.89	0.92	13.28	10.75	0.25	14.36	12.15	2.48	0.71	0.12	96.91
SV175-157	SV175	157	Spectrum 157	N	NODULE	Amphibole-Pyrobole	Clinopyroxene	Relict - subhedral	51.54	0.31	3.41	6.37	0.21	14.25	23.65	0.28	0	0.17	100.12
SV175-158	SV175	158	Spectrum 158	N	NODULE	Amphibole-Pyrobole	Amphibole	Granoblastic	42.2	0.96	13.41	10.67	0.09	14.49	12	2.39	0.78	0.14	97.12
SV175-159	SV175	159	Spectrum 159	N	NODULE	Amphibole-Pyrobole	Amphibole	Granoblastic	42.32	1.29	13.19	10.63	0.14	14.46	12.1	2.42	0.76	0.08	97.4
SV175-160	SV175	160	Spectrum 160	N	NODULE	Amphibole-Pyrobole	Amphibole	Granoblastic	46.91	0.77	9.55	9.24	0.12	16.28	12.17	2.11	0.53	0.35	98.02
SV181-003	SV181	3	Spectrum 3	N	NODULE	Hornblendite	Amphibole	Idiomorphic cumulate	41.75	1.6	15.12	15.03	0.18	11.45	11.84	2.61	0.72	0.2	100.5
SV181-004	SV181	4	Spectrum 4	N	NODULE	Hornblendite	Amphibole	Idiomorphic cumulate	41.82	1.58	14.59	14.76	0.25	11.31	11.64	2.7	0.69	0.23	99.56
SV181-005	SV181	5	Spectrum 5	N	NODULE	Hornblendite	Amphibole	Idiomorphic cumulate	41.83	1.6	14.98	15.01	0.22	11.25	11.72	2.61	0.74	0.18	100.13
SV181-006	SV181	6	Spectrum 6	N	NODULE	Hornblendite	Amphibole	Idiomorphic cumulate	41.89	1.63	14.65	15.15	0.2	11.33	11.71	2.74	0.7	0.15	100.15
SV181-008	SV181	8	Spectrum 8	N	NODULE	Hornblendite	Amphibole	Idiomorphic cumulate	42.04	1.64	14.9	15.14	0.21	11.46	11.74	2.62	0.74	0.18	100.67
SV181-009	SV181	9	Spectrum 9	N	NODULE	Hornblendite	Amphibole	Idiomorphic cumulate	41.88	1.69	14.84	15.14	0.23	11.38	11.7	2.81	0.73	0.25	100.64
SV181-010	SV181	10	Spectrum 10	N	NODULE	Hornblendite	Amphibole	Idiomorphic cumulate	41.68	1.66	14.95	15.38	0.22	11.13	11.77	2.71	0.74	0.15	100.36
SV181-011	SV181	11	Spectrum 11	N	NODULE	Hornblendite	Amphibole	Idiomorphic cumulate	41.71	1.66	14.74	15.59	0.22	11.07	11.7	2.77	0.73	0.15	100.33
SV181-012	SV181	12	Spectrum 12	N	NODULE	Hornblendite	Amphibole	Idiomorphic cumulate	41.57	1.59	14.76	15.45	0.25	11.01	11.56	2.73	0.77	0.14	99.84
SV181-013	SV181	13	Spectrum 13	N	NODULE	Hornblendite	Amphibole	Idiomorphic cumulate	41.37	1.57	14.75	15.4	0.23	11.04	11.63	2.74	0.76	0.16	99.65
SV181-015	SV181	15	Spectrum 15	N	NODULE	Hornblendite	Amphibole	Idiomorphic cumulate	41.44	1.6	14.21	15.05	0.21	11.07	11.44	2.64	0.71	0.21	98.56
SV181-016	SV181	16	Spectrum 16	Y	NODULE	Hornblendite	Amphibole	Idiomorphic cumulate	41.35	1.55	14.84	14.88	0.2	11.22	11.67	2.63	0.74	0.14	99.23	83405.6	26.7	5612.54	358.33	35.21	10.45	22.06	31.01	1.789	292.67	15.02	24.02	0.539	<0.028	97	1.337	5.51	1.297	8.06	2.97	1.207	3.67	0.58	3.22	0.603	1.888	0.214	1.61	0.186	1.161
SV181-017	SV181	17	Spectrum 17	Y	NODULE	Hornblendite	Amphibole	Idiomorphic cumulate	41.36	1.55	14.42	14.81	0.23	11.25	11.62	2.68	0.7	0.21	98.84	83048.3	28.13	5273.26	312.63	30.87	13.29	5.02	30.54	1.789	268.87	17	29.29	0.707	<0.027	95.46	1.229	5.66	1.398	9.12	3.15	1.224	4.02	0.609	3.63	0.648	2.004	0.256	1.891	0.245	1.252
SV181-018	SV181	18	Spectrum 18	Y	NODULE	Hornblendite	Amphibole	Idiomorphic cumulate	41.6	1.57	14.34	15.05	0.19	11.29	11.66	2.63	0.7	0.19	99.22	83334.1	28.03	5135.62	326.08	30.87	17.59	4.65	32.18	1.802	240.6	17.79	32.91	0.754	<0.029	97.02	1.334	5.96	1.406	9.45	3.36	1.313	4.3	0.676	3.51	0.756	2.165	0.273	1.934	0.235	1.348
SV181-019	SV181	19	Spectrum 19	Y	NODULE	Hornblendite	Amphibole	Idiomorphic cumulate	41.27	1.61	14.79	15.07	0.19	11.09	11.57	2.63	0.71	0.19	99.13	82690.9	28.28	5830.98	361.57	35.88	16.01	11	30.58	1.705	253.08	15.94	26.18	0.683	<0.028	92.22	1.232	5.53	1.267	8.86	3.11	1.198	3.78	0.594	3.41	0.658	1.94	0.256	1.605	0.22	1.2
SV181-020	SV181	20	Spectrum 20	Y	NODULE	Hornblendite	Amphibole	Idiomorphic cumulate	41.13	1.63	14.64	15.04	0.24	11.07	11.49	2.68	0.74	0.18	98.83	82119.2	27.98	6214.41	380.67	35.62	12.41	12.16	31.8	2.085	217.53	17.64	29.39	0.731	<0.030	98.82	1.287	5.76	1.355	9.77	3.31	1.275	4.22	0.609	3.72	0.738	2.076	0.26	1.774	0.239	1.28
SV181-022	SV181	22	Spectrum 22	Y	NODULE	Hornblendite	Amphibole	Idiomorphic cumulate	41.32	1.59	14.43	14.9	0.17	11.12	11.6	2.55	0.72	0.15	98.55	82905.3	27.34	5141.84	316.61	29.26	12.27	13.01	31.64	1.815	234.73	19.11	30.32	0.83	<0.029	98.72	1.287	5.87	1.477	9.92	3.58	1.324	4.51	0.71	4.06	0.794	2.304	0.298	2.062	0.276	1.296
SV181-023	SV181	23	Spectrum 23	Y	NODULE	Hornblendite	Amphibole	Idiomorphic cumulate	41.28	1.65	14.54	14.9	0.19	11.19	11.61	2.73	0.76	0.18	99.03	82976.8	29.1	6087.41	378.5	34.22	11.56	27.44	32.98	2.298	198.26	17.78	30.03	0.813	<0.030	105.49	1.433	6.19	1.429	9.89	3.37	1.327	4.32	0.674	3.62	0.711	2.127	0.26	1.888	0.24	1.29
SV181-024	SV181	24	Spectrum 24	Y	NODULE	Hornblendite	Amphibole	Idiomorphic cumulate	41.02	1.6	14.55	15.01	0.23	10.95	11.56	2.58	0.74	0.18	98.42	82619.4	28.12	6291.13	385.5	35.08	10.4	26.7	31.94	1.863	209.56	17.64	29.83	0.762	<0.032	99.56	1.405	6.17	1.444	9.53	3.55	1.322	4.07	0.658	3.78	0.697	2.047	0.274	1.88	0.258	1.296
SV181-025	SV181	25	Spectrum 25	Y	NODULE	Hornblendite	Amphibole	Idiomorphic cumulate	40.78	1.6	14.81	15.24	0.25	10.89	11.56	2.56	0.73	0.17	98.59	82619.4	27.6	6654.03	402.06	38.05	7.76	2.769	31.07	1.627	254.9	18.53	31.05	0.926	<0.033	91.76	1.32	6.22	1.47	9.75	3.45	1.238	4.06	0.667	3.75	0.737	2.173	0.275	2.233	0.267	1.372
SV181-026	SV181	26	Spectrum 26	N	NODULE	Hornblendite	Amphibole	Idiomorphic cumulate	40.89	1.54	14.69	15.23	0.23	10.77	11.54	2.64	0.72	0.19	98.45
SV181-027	SV181	27	Spectrum 27	N	NODULE	Hornblendite	Amphibole	Idiomorphic cumulate	40.63	1.58	14.74	15.15	0.24	10.92	11.49	2.5	0.75	0.19	98.18
SV181-028	SV181	28	Spectrum 28	Y	NODULE	Hornblendite	Amphibole	Idiomorphic cumulate	41.19	1.58	14.47	15.2	0.2	11.03	11.52	2.62	0.74	0.17	98.72	82333.6	27.34	6266.84	381.05	35.4	7.15	19.61	31.5	1.851	237.32	18.05	33.19	0.81	0.037	98.01	1.346	6.06	1.476	9.78	3.42	1.282	4.06	0.666	3.91	0.753	2.188	0.298	1.928	0.263	1.386
SV181-029	SV181	29	Spectrum 29	Y	NODULE	Hornblendite	Amphibole	Idiomorphic cumulate	40.9	1.58	14.56	15.31	0.19	10.9	11.5	2.51	0.74	0.19	98.39	82190.6	27.84	6474.52	371.23	35.91	6.61	17.17	30.94	1.711	246.17	17.14	29.59	0.792	<0.030	97.58	1.365	5.9	1.447	9.55	3.46	1.245	4.17	0.666	3.49	0.679	2.026	0.268	1.909	0.251	1.128
SV181-030	SV181	30	Spectrum 30	Y	NODULE	Hornblendite	Amphibole	Idiomorphic cumulate	40.94	1.56	14.44	14.77	0.22	10.92	11.38	2.77	0.7	0.14	97.83	81333	27.09	6654.88	388.33	34.28	6.4	86.57	29.64	1.576	210.47	19.07	30.79	0.821	<0.030	91.34	1.593	5.82	1.46	10.05	3.52	1.28	4.31	0.684	3.84	0.771	2.329	0.3	1.934	0.243	1.342
SV181-031	SV181	31	Spectrum 31	Y	NODULE	Hornblendite	Amphibole	Idiomorphic cumulate	41.28	1.63	14.9	15.16	0.21	10.94	11.63	2.65	0.77	0.19	99.34	83119.7	28.4	6872.18	383.67	33.15	6.46	18.15	29.45	1.482	274.05	18.18	28.39	0.656	<0.032	91.52	1.266	5.04	1.246	8.35	3.18	1.238	4.15	0.665	3.67	0.723	2.185	0.285	1.782	0.245	1.178
SV181-032	SV181	32	Spectrum 32	Y	NODULE	Hornblendite	Amphibole	Idiomorphic cumulate	41.55	1.65	14.46	14.69	0.18	11.35	11.86	2.46	0.66	0.16	99.01	84763.6	28.65	6991.17	377.76	34.55	6.58	4.14	28.36	1.154	269.99	22.3	36.29	1.097	<0.031	82.85	1.946	7.01	1.728	11.62	3.92	1.381	4.91	0.785	4.42	0.919	2.68	0.35	2.4	0.322	1.617
SV181-033	SV181	33	Spectrum 33	Y	NODULE	Hornblendite	Amphibole	Idiomorphic cumulate	41.65	1.6	14.69	14.76	0.25	11.33	11.76	2.52	0.68	0.14	99.38	84048.8	33.65	6688.35	358.17	33.47	12.9	3.02	26.15	1.22	303.98	17.81	25.68	0.619	<0.029	78.5	1.326	5.13	1.35	8.83	3.33	1.164	4.19	0.644	3.62	0.734	2.138	0.263	1.908	0.239	1.221
SV181-034	SV181	34	Spectrum 34	Y	NODULE	Hornblendite	Amphibole	Idiomorphic cumulate	41.15	1.6	15.05	14.36	0.18	11.42	11.97	2.51	0.68	0.21	99.13	85549.7	32.66	6871.34	377.2	34.36	4.41	2.183	25.73	1.208	343.42	16.8	25.98	0.464	<0.030	75.58	1.079	4.59	1.178	8.43	3.36	1.145	3.8	0.627	3.57	0.714	1.931	0.256	1.665	0.216	1.273
SV181-035	SV181	35	Spectrum 35	Y	NODULE	Hornblendite	Amphibole	Idiomorphic cumulate	41.22	1.57	15.28	14.26	0.16	11.39	11.85	2.56	0.68	0.23	99.19	84692.1	30.14	6625.03	361.76	34.21	4.41	1.281	25.68	1.299	324.9	16.02	27.29	0.433	<0.030	78.45	1.163	4.69	1.181	8.31	3.03	1.114	3.8	0.572	3.51	0.682	1.898	0.24	1.701	0.211	1.333
SV181-036	SV181	36	Spectrum 36	Y	NODULE	Hornblendite	Amphibole	Idiomorphic cumulate	41.23	1.55	15.19	14.02	0.16	11.59	11.97	2.55	0.68	0.15	99.1	85549.7	29.42	6580.92	363.37	34.87	4.74	3.31	26.13	1.234	342.9	15.93	30.63	0.402	<0.029	78.88	1.269	4.94	1.251	8.31	3.19	1.21	4	0.591	3.55	0.675	1.854	0.215	1.713	0.201	1.431
SV181-037	SV181	37	Spectrum 37	Y	NODULE	Hornblendite	Amphibole	Idiomorphic cumulate	41.12	1.52	14.96	13.97	0.14	11.75	11.93	2.54	0.66	0.17	98.75	85263.8	30.56	6498.44	365.71	35.33	5.66	1.61	25.81	1.234	332.6	16.67	32.3	0.388	<0.032	76.13	1.147	4.99	1.214	8.78	3.42	1.161	4.02	0.622	3.66	0.704	1.947	0.235	1.642	0.229	1.55
SV181-038	SV181	38	Spectrum 38	Y	NODULE	Hornblendite	Amphibole	Idiomorphic cumulate	41.57	1.42	15.25	14.08	0.18	11.87	11.99	2.56	0.64	0.18	99.73	85692.6	30.54	5963.48	358.51	35.52	6.03	4.18	24.82	1.164	334.08	17.07	27.86	0.307	<0.031	72.65	1.093	4.81	1.257	8.64	2.93	1.147	3.89	0.6	3.64	0.721	1.957	0.265	1.641	0.213	1.219
SV181-039	SV181	39	Spectrum 39	Y	NODULE	Hornblendite	Amphibole	Idiomorphic cumulate	41.4	1.48	15.26	14.38	0.19	11.49	11.83	2.62	0.7	0.19	99.54	84549.1	29.51	6944.26	375.41	36.06	5.9	2.62	26.21	1.266	313.61	17.7	31.18	0.519	<0.032	76.62	1.224	5.37	1.365	9.24	3.3	1.195	4	0.645	3.77	0.725	2.09	0.265	1.891	0.241	1.338
SV181-040	SV181	40	Spectrum 40	Y	NODULE	Hornblendite	Amphibole	Idiomorphic cumulate	41.36	1.63	14.3	15.21	0.19	11.05	11.69	2.54	0.7	0.16	98.83	83548.6	28.21	6860.75	364.59	35.53	8.37	6.13	28.8	1.399	253.67	19.02	33.59	0.927	<0.032	89.06	1.582	6.26	1.56	10.27	3.84	1.263	4.34	0.689	3.99	0.77	2.152	0.306	2.076	0.262	1.485
SV181-041	SV181	41	Spectrum 41	Y	NODULE	Hornblendite	Amphibole	Idiomorphic cumulate	41.94	1.59	14.69	15.05	0.24	11.18	11.33	2.66	0.74	0.2	99.61	80975.6	28.06	6816.65	389.08	38.19	9.65	5.44	30.35	2.414	175.15	16.9	34.98	0.799	<0.030	98.53	1.291	5.51	1.332	9.02	3.06	1.176	3.93	0.613	3.38	0.732	1.913	0.238	1.753	0.229	1.295
SV181-042	SV181	42	Spectrum 42	Y	NODULE	Hornblendite	Amphibole	Idiomorphic cumulate	41.57	1.58	14.4	14.97	0.2	11.16	11.49	2.56	0.74	0.18	98.85	82119.1	29.94	7190.99	399.57	37.81	9.79	1.747	31.73	2.072	217.36	17.75	31.86	0.772	<0.034	107.41	1.424	5.86	1.432	9.45	3.33	1.234	3.92	0.6	3.77	0.738	2.13	0.256	1.928	0.241	1.378
SV181-044	SV181	44	Spectrum 44	Y	NODULE	Hornblendite	Amphibole	Idiomorphic cumulate	41	1.61	15.47	15.2	0.22	10.9	11.61	2.62	0.7	0.17	99.5	82976.8	30.82	7664.47	454.82	42.27	9.44	7.11	31.54	1.842	265.83	14.63	21.33	0.568	<0.039	94.27	1.103	5.91	1.307	8.8	3.18	1.228	3.53	0.583	3.2	0.605	1.71	0.229	1.514	0.19	0.97
SV181-045	SV181	45	Spectrum 45	Y	NODULE	Hornblendite	Amphibole	Idiomorphic cumulate	41.35	1.6	15.02	14.79	0.21	11.4	11.63	2.54	0.71	0.19	99.44	83119.7	31.85	7403.35	443.32	40.29	16.1	9.78	29.45	1.751	271.19	13.53	18.63	0.547	<0.038	89.11	1.1	5.58	1.233	7.67	2.7	1.112	3.23	0.479	2.83	0.497	1.559	0.177	1.423	0.176	0.848
SV181-046	SV181	46	Spectrum 46	Y	NODULE	Hornblendite	Amphibole	Idiomorphic cumulate	41.27	1.61	15.24	14.86	0.18	11.18	11.62	2.86	0.75	0.16	99.72	83048.3	30.49	7634.33	472.33	43.14	6.37	24.17	31.99	2.12	227.97	14.73	22.18	0.638	<0.042	97.96	1.242	6.12	1.366	8.96	3.11	1.284	3.47	0.523	3.18	0.623	1.702	0.223	1.519	0.196	1.075
SV181-047	SV181	47	Spectrum 47	Y	NODULE	Hornblendite	Amphibole	Idiomorphic cumulate	41.28	1.58	14.94	15.15	0.21	11.2	11.69	2.7	0.74	0.19	99.68	83548.6	30.52	7545.72	468.42	42.52	9.38	6.48	34.13	2.28	216.36	15.46	25.87	0.712	<0.041	109.32	1.343	6.36	1.434	9.52	3.36	1.27	3.61	0.593	3.32	0.633	1.838	0.22	1.771	0.184	1.111
SV181-048	SV181	48	Spectrum 48	Y	NODULE	Hornblendite	Amphibole	Idiomorphic cumulate	41.51	1.57	15.07	15.24	0.17	11.16	11.66	2.66	0.69	0.18	99.91	83334.1	29.81	7783.52	463.9	43.15	10.58	1.272	32.74	1.98	235.05	15.67	24.88	0.749	<0.041	101.31	1.253	6.51	1.397	9.18	3.08	1.281	3.72	0.56	3.29	0.627	1.848	0.234	1.754	0.207	1.013
SV181-049	SV181	49	Spectrum 49	Y	NODULE	Hornblendite	Amphibole	Idiomorphic cumulate	41.8	1.55	15.27	13.95	0.17	11.76	11.68	2.58	0.66	0.13	99.55	83477.1	32.87	7340.7	444.48	41.49	9.33	12.86	28.19	1.489	300.84	14.73	26.7	0.345	<0.040	80.98	1.111	5.74	1.303	8.44	3.05	1.154	3.5	0.519	3.1	0.618	1.715	0.216	1.552	0.206	1.21
SV181-050	SV181	50	Spectrum 50	Y	NODULE	Hornblendite	Amphibole	Idiomorphic cumulate	41.77	1.56	15.37	14.74	0.22	11.62	11.89	2.56	0.72	0.18	100.62	84977.9	31.71	7769.47	456.59	40.83	6.61	10.92	29.78	1.64	297.54	14.65	25.56	0.435	0.041	86.93	1.149	5.52	1.295	8.38	3.04	1.176	3.44	0.538	3.1	0.601	1.641	0.202	1.555	0.179	1.172
SV181-051	SV181	51	Spectrum 51	Y	NODULE	Hornblendite	Amphibole	Idiomorphic cumulate	40.94	1.56	14.97	14.71	0.15	11.11	11.55	2.51	0.69	0.16	98.36	82548	30.79	7564.76	433.33	39.71	8.83	6.1	30.04	1.88	258.78	15.32	25.9	0.536	<0.035	93.13	1.23	5.76	1.315	8.58	3.15	1.188	3.59	0.562	3.36	0.641	1.797	0.217	1.599	0.203	1.132
SV181-052	SV181	52	Spectrum 52	Y	NODULE	Hornblendite	Amphibole	Idiomorphic cumulate	41	1.55	14.62	15	0.22	10.97	11.4	2.74	0.7	0.15	98.36	81475.9	30.05	7745.73	441.18	40.84	9.08	36.84	32.55	2.16	195.11	15.92	24.86	0.631	<0.040	105.29	1.334	5.98	1.407	8.49	3.24	1.256	3.71	0.549	3.22	0.645	1.895	0.229	1.704	0.188	1.174
SV181-053	SV181	53	Spectrum 53	Y	NODULE	Hornblendite	Amphibole	Idiomorphic cumulate	41.13	1.59	14.77	15.18	0.17	10.92	11.57	2.59	0.69	0.25	98.86	82690.9	29.91	7411.38	422.38	38.84	9.01	2.338	30.36	1.627	251.89	15.54	25.05	0.686	<0.037	90.32	1.232	5.65	1.296	8.7	3.15	1.212	3.66	0.572	3.33	0.662	1.728	0.233	1.56	0.205	1.01
SV181-054	SV181	54	Spectrum 54	Y	NODULE	Hornblendite	Amphibole	Idiomorphic cumulate	41.05	1.67	14.78	15.07	0.16	11.01	11.51	2.69	0.78	0.19	98.92	82262.1	32.64	7593.2	426.86	39.33	11.03	11.83	32.65	1.915	247.02	15.81	23.91	0.645	0.055	102.88	1.222	5.82	1.423	9.08	3.22	1.232	3.45	0.579	3.36	0.648	1.837	0.233	1.656	0.212	1.051
SV181-055	SV181	55	Spectrum 55	Y	NODULE	Hornblendite	Amphibole	Idiomorphic cumulate	41.51	1.54	14.59	14.93	0.19	11.1	11.52	2.73	0.7	0.2	99.01	82333.6	30.79	7371.09	416.37	39.68	9.77	9.23	30.92	2.119	218.85	15.86	28.71	0.713	0.051	96.47	1.366	6	1.439	9.11	3.3	1.251	3.58	0.579	3.44	0.657	1.794	0.225	1.702	0.2	1.421
SV181-056	SV181	56	Spectrum 56	Y	NODULE	Hornblendite	Amphibole	Idiomorphic cumulate	41.24	1.61	14.95	14.72	0.17	11.17	11.63	2.52	0.72	0.11	98.82	83119.7	33.72	7559.18	399.68	51.5	10.58	91.03	38.95	1.834	211.81	19.36	34.03	0.929	<0.036	149.24	1.915	7.48	1.77	11.52	3.91	1.445	4.75	0.726	4.08	0.816	2.32	0.3	2.19	0.257	1.781
SV181-057	SV181	57	Spectrum 57	Y	NODULE	Hornblendite	Amphibole	Idiomorphic cumulate	41.81	1.49	14.28	14.99	0.24	11.34	11.62	2.56	0.74	0.22	99.3	83048.2	29.96	7345.54	433.69	43.36	12.63	14.29	32.61	1.772	202.19	16.98	32.9	0.91	<0.041	95.54	1.315	6.13	1.378	9.28	3.41	1.237	3.8	0.604	3.55	0.714	2.02	0.294	1.82	0.218	1.37
SV181-058	SV181	58	Spectrum 58	Y	NODULE	Hornblendite	Amphibole	Idiomorphic cumulate	41.52	1.51	14.97	14.65	0.2	11.4	11.66	2.59	0.72	0.16	99.39	83334.1	31.51	6965.3	414.35	42.73	9.48	24.49	28.72	1.635	250.01	15.51	26.03	0.503	<0.042	86.84	1.353	6.19	1.399	8.76	3.05	1.181	3.75	0.571	3.24	0.624	1.753	0.221	1.65	0.195	1.234
SV181-059	SV181	59	Spectrum 59	Y	HOST	Dacite (Sodic Trachyte)	Amphibole	Phenocryst	38.74	1.75	15.3	17.7	0.32	8.25	11.03	2.62	0.71	0.13	96.56	78831.5	18.63	7044.37	313.58	42.94	37.2	44.9	46.29	2.7	332.41	12.68	62.8	3.65	<0.048	141.25	2.71	13.88	2.054	10.6	3.44	1.377	3.82	0.548	2.88	0.512	1.5	0.2	1.57	0.209	2.49
SV181-060	SV181	60	Spectrum 60	Y	HOST	Dacite (Sodic Trachyte)	Amphibole	Phenocryst	39.17	1.49	15.8	15.75	0.24	9.5	11.08	2.43	0.97	0.18	96.61	79188.9	19.93	6479.08	338.13	41.39	39.97	28.9	39.87	2.86	291.01	10.75	32.31	1.395	<0.050	121.88	1.203	6.11	1.318	7.77	2.63	0.954	2.67	0.418	2.34	0.473	1.341	0.188	1.433	0.143	1.465
SV181-061	SV181	61	Spectrum 61	Y	HOST	Dacite (Sodic Trachyte)	Amphibole	Phenocryst	40.39	1.7	13.98	15.54	0.22	10.3	10.96	2.36	0.82	0.15	96.43	78331.2	20.3	6756.04	371.65	43.8	39.77	27.32	40.34	2.75	302.65	11.07	38.64	1.504	<0.050	124.91	1.057	5.56	1.163	7.07	2.4	0.952	2.64	0.376	2.24	0.463	1.352	0.178	1.287	0.167	1.528
SV181-062	SV181	62	Spectrum 62	N	HOST	Dacite (Sodic Trachyte)	Amphibole	Phenocryst	39.75	1.44	15.11	15.99	0.26	9.49	11.14	2.35	1.04	0.2	96.76
SV181-063	SV181	63	Spectrum 63	Y	HOST	Dacite (Sodic Trachyte)	Amphibole	Phenocryst	40.77	1.56	13.52	15.04	0.25	10.72	11.2	2.51	0.72	0.17	96.45	80046.5	24.96	6649.87	281	47.03	47.85	6.5	35.86	2.15	334.82	12.24	52.04	2.61	<0.048	115.25	1.147	6.59	1.348	7.95	2.7	1.111	3.06	0.478	2.52	0.502	1.459	0.199	1.428	0.165	2.41
SV181-064	SV181	64	Spectrum 64	N	HOST	Dacite (Sodic Trachyte)	Amphibole	Phenocryst	41.36	1.39	13.8	14.5	0.26	11.16	11.26	2.52	0.68	0.18	97.11
SV181-065	SV181	65	Spectrum 65	Y	HOST	Dacite (Sodic Trachyte)	Amphibole	Phenocryst	44.94	1.59	8.75	15.48	0.54	12.24	11.44	2.28	0.57	0.24	98.07	81761.8	41.78	7794.75	406.11	60.58	64.26	3.16	36.31	1.34	78.19	34.8	59.24	7.27	<0.054	101.32	8.51	36.92	5.71	26.12	6.74	1.906	7.55	1.235	6.02	1.222	3.79	0.528	4.2	0.539	2.45
SV181-066	SV181	66	Spectrum 66	N	HOST	Dacite (Sodic Trachyte)	Amphibole	Phenocryst	50.96	0.92	4.46	12.52	0.62	15.17	11.39	1.36	0.34	0.23	97.97
SV181-067	SV181	67	Spectrum 67	N	HOST	Dacite (Sodic Trachyte)	Amphibole	Phenocryst	39.6	1.78	14.06	19.61	0.39	7.64	11.15	2.52	0.81	0.14	97.7
SV181-068	SV181	68	Spectrum 68	N	HOST	Dacite (Sodic Trachyte)	Amphibole	Phenocryst	41.77	1.68	12.22	13.76	0.33	12.18	11.5	2.73	0.53	0.16	96.86
SV181-069	SV181	69	Spectrum 69	N	HOST	Dacite (Sodic Trachyte)	Amphibole	Phenocryst	41.36	1.77	12.62	14.32	0.31	11.82	11.55	2.66	0.56	0.1	97.09
SV181-070	SV181	70	Spectrum 70	N	NODULE	Hornblendite	Amphibole	Idiomorphic cumulate	39.17	1.56	13.85	14.8	0.23	10.47	11.18	2.52	0.66	0.2	94.66
SV181-071	SV181	71	Spectrum 71	N	NODULE	Hornblendite	Amphibole	Idiomorphic cumulate	39.26	1.58	13.83	14.68	0.17	10.53	11.26	2.37	0.66	0.16	94.51
SV181-072	SV181	72	Spectrum 72	N	NODULE	Hornblendite	Amphibole	Idiomorphic cumulate	38.75	1.58	14.37	13.98	0.22	10.74	11.58	2.4	0.66	0.17	94.44
SV181-073	SV181	73	Spectrum 73	N	NODULE	Hornblendite	Amphibole	Idiomorphic cumulate	38.77	1.49	14.26	14	0.17	10.67	11.44	2.35	0.7	0.19	94.04
SV181-074	SV181	74	Spectrum 74	N	NODULE	Hornblendite	Amphibole	Idiomorphic cumulate	39.95	1.53	13.87	14.73	0.21	10.48	11.1	2.48	0.66	0.16	95.18
SV181-075	SV181	75	Spectrum 75	N	NODULE	Hornblendite	Amphibole	Idiomorphic cumulate	39.08	1.49	14.07	14.61	0.19	10.4	11.13	2.4	0.7	0.16	94.23
SV600-001	SV600	1	Spectrum 1	Y	NODULE	Amphibole-Pyrobole	Clinopyroxene	Relict - subhedral	54.35	0.03	1.01	6.12	0.23	15.81	23.04	0.18	0.01	0.19	100.97	164667	35.13	145.38	96.87	32.14	33.35	0.497	2.032	<0.0139	31.64	2.199	4.45	<0.038	<0.024	<0.035	0.361	1.092	0.251	1.348	0.331	0.1164	0.454	0.0635	0.38	0.0801	0.246	0.0294	0.271	0.0471	0.253
SV600-002	SV600	2	Spectrum 2	Y	NODULE	Amphibole-Pyrobole	Clinopyroxene	Relict - subhedral	53.72	0.09	1.76	6.58	0.2	15.65	22.75	0.24	0	0.24	101.2	162594	32.9	208.8	86.72	32.77	35.27	0.431	2.728	<0.0137	38.24	3.01	6.05	<0.040	<0.026	<0.038	0.416	1.441	0.349	2	0.566	0.185	0.659	0.107	0.554	0.1272	0.381	0.0429	0.411	0.0539	0.304
SV600-003	SV600	3	Spectrum 3	Y	NODULE	Amphibole-Pyrobole	Clinopyroxene	Relict - subhedral	54.09	0.06	1.3	6.08	0.16	15.6	23.08	0.19	0	0.13	100.67	164953	34.65	143.28	92.46	32.8	35.46	0.253	2.287	<0.0125	33.43	2.046	4.7	<0.038	<0.024	<0.036	0.323	1.017	0.236	1.316	0.315	0.1122	0.412	0.0623	0.305	0.0756	0.241	0.0289	0.29	0.0454	0.219
SV600-004	SV600	4	Spectrum 4	Y	NODULE	Amphibole-Pyrobole	Amphibole	Granoblastic	49.1	0.47	7.03	10.21	0.26	16.26	11.61	1.99	0.26	0.13	97.32	82976.8	37.23	1976.68	169.67	37.76	46.92	12.59	15.9	1.294	92.89	10.19	41.99	2.018	<0.028	27.28	2.439	8.47	1.74	9.7	2.52	0.884	3.02	0.387	1.965	0.407	1.172	0.15	1.165	0.154	1.498
SV600-005	SV600	5	Spectrum 5	Y	NODULE	Amphibole-Pyrobole	Amphibole	Granoblastic	44.84	1.53	9.77	12.53	0.35	14.06	11.03	2.52	0.49	0.12	97.25	78831.5	28.98	4403.31	211.18	32.69	46.31	27.77	26.78	1.182	144.2	31.38	72.7	5.52	<0.029	80.17	5.99	21.8	4.65	26.72	7.48	2.033	8.29	1.271	6.07	1.196	3.62	0.473	3.38	0.427	3.26
SV600-006	SV600	6	Spectrum 6	N	NODULE	Amphibole-Pyrobole	Clinopyroxene	Relict - subhedral	53.27	0.06	2.31	6.48	0.22	15.41	22.82	0.15	0	0.18	100.84
SV600-007	SV600	7	Spectrum 7	N	NODULE	Amphibole-Pyrobole	Clinopyroxene	Relict - subhedral	53.67	0.05	1.7	6.36	0.2	15.26	22.89	0.26	0	0.09	100.44
SV600-008	SV600	8	Spectrum 8	Y	NODULE	Amphibole-Pyrobole	Clinopyroxene	Relict - subhedral	54.13	0.04	1.43	6.15	0.19	15.59	23.12	0.24	0	0.15	100.99	165239	36.1	203.99	141.83	40.88	53.85	0.286	3.72	<0.0180	36.83	1.783	4.92	<0.052	<0.037	<0.053	0.504	1.924	0.318	1.506	0.246	0.115	0.386	0.0629	0.387	0.0741	0.171	0.0265	0.229	0.0422	0.259
SV600-009	SV600	9	Spectrum 9	Y	NODULE	Amphibole-Pyrobole	Clinopyroxene	Relict - subhedral	53.03	0.14	2.46	6.4	0.22	15.26	23.08	0.25	0	0.27	101.03	164953	37.51	273.77	153.65	40.3	49.73	0.207	4.63	0.0198	49.91	3.34	8.21	<0.055	<0.040	<0.056	0.385	2.127	0.458	2.35	0.719	0.249	0.73	0.1131	0.647	0.116	0.408	0.0488	0.315	0.0612	0.425
SV600-010	SV600	10	Spectrum 10	N	NODULE	Amphibole-Pyrobole	Clinopyroxene	Relict - subhedral	52.35	0.16	2.76	6.56	0.18	14.89	22.93	0.26	0	0.2	100.29
SV600-011	SV600	11	Spectrum 11	Y	NODULE	Amphibole-Pyrobole	Amphibole	Granoblastic	44.23	0.58	12.24	10.4	0.1	15.13	11.99	2.37	0.5	0.18	97.73	85692.6	33.94	2333.63	336.67	62.77	123.56	10.3	18.99	1.048	178.18	8.96	20.21	1.437	<0.042	36.18	1.18	6.3	1.279	6.69	1.641	0.749	2.09	0.334	1.782	0.334	1.051	0.139	0.999	0.133	0.79
SV600-012	SV600	12	Spectrum 12	Y	NODULE	Amphibole-Pyrobole	Amphibole	Granoblastic	43.13	0.81	13.17	10.56	0.17	14.67	11.96	2.37	0.54	0.11	97.5	85478.2	34.77	2903.98	366.75	62.39	124.42	3.31	18.37	1.003	209.76	8.98	13.66	0.879	<0.035	39.18	1.027	5.25	1.056	6.18	1.82	0.724	2.12	0.331	1.86	0.321	1.123	0.14	1.069	0.118	0.659
SV600-013	SV600	13	Spectrum 13	N	NODULE	Amphibole-Pyrobole	Amphibole	Granoblastic	42.99	0.7	13.32	10.67	0.2	14.91	11.84	2.43	0.56	0.07	97.68
SV600-014	SV600	14	Spectrum 14	Y	NODULE	Amphibole-Pyrobole	Amphibole	Granoblastic	44.1	0.7	12.14	10.41	0.19	15.34	11.79	2.32	0.46	0.14	97.6	84263.2	35.2	2553.19	302.96	60.13	130.54	2.91	18.87	0.869	176.73	10.31	19.07	1.395	<0.041	40.63	1.155	5.94	1.301	7.29	2.08	0.703	2.35	0.368	1.95	0.405	1.2	0.166	1.322	0.137	0.85
SV600-015	SV600	15	Spectrum 15	N	NODULE	Amphibole-Pyrobole	Clinopyroxene	Relict - subhedral	52.66	0.19	3.01	6.65	0.22	14.99	22.82	0.27	0	0.24	101
SV600-016	SV600	16	Spectrum 16	N	NODULE	Amphibole-Pyrobole	Amphibole	Granoblastic	42.66	0.91	12.67	10.42	0.18	14.57	11.8	2.32	0.54	0.07	96.14
SV600-017	SV600	17	Spectrum 17	Y	NODULE	Amphibole-Pyrobole	Amphibole	Granoblastic	43.33	0.89	12.57	10.78	0.27	14.73	11.77	2.46	0.52	0.08	97.41	84120.3	29.28	3910.4	263.1	58.74	87.65	3.02	21.4	0.846	194.45	14.1	27.29	1.894	<0.041	47.98	1.698	8.31	1.752	9.95	2.79	0.992	3.24	0.518	2.54	0.526	1.634	0.213	1.69	0.202	1.118
SV600-018	SV600	18	Spectrum 18	N	NODULE	Amphibole-Pyrobole	Amphibole	Granoblastic	42.58	1.09	13.06	11.19	0.2	14.6	11.81	2.42	0.55	0.1	97.61
SV600-019	SV600	19	Spectrum 19	Y	NODULE	Amphibole-Pyrobole	Amphibole	Granoblastic	42.47	1.05	13.01	11.29	0.22	14.68	11.76	2.44	0.54	0.09	97.54	84048.8	30.33	4147.16	264.59	58.48	95.27	2.91	25.15	1.225	202.05	17.77	34.42	2.405	<0.042	69.7	2.367	11.13	2.326	13.14	3.65	1.155	4.25	0.68	3.44	0.659	1.87	0.24	2.16	0.239	1.443
SV600-020	SV600	20	Spectrum 20	N	NODULE	Amphibole-Pyrobole	Amphibole	Granoblastic	42.93	0.84	13.13	10.63	0.18	14.8	11.88	2.41	0.56	0.13	97.49
SV600-021	SV600	21	Spectrum 21	N	NODULE	Amphibole-Pyrobole	Amphibole	Granoblastic	43.39	0.76	12.92	10.45	0.14	15.14	12.04	2.8	0.55	0.17	98.36
SV600-022	SV600	22	Spectrum 22	N	NODULE	Amphibole-Pyrobole	Amphibole	Granoblastic	43.48	0.75	13.12	10.32	0.16	15.01	12.09	2.46	0.56	0.06	98.02
SV600-023	SV600	23	Spectrum 23	N	NODULE	Amphibole-Pyrobole	Amphibole	Granoblastic	42.72	0.99	13.57	10.82	0.18	14.67	11.87	2.42	0.68	0.06	97.98
SV600-024	SV600	24	Spectrum 24	N	NODULE	Amphibole-Pyrobole	Amphibole	Granoblastic	42.15	1.03	13.93	10.75	0.2	14.44	12.1	2.56	0.61	0.16	97.92
SV600-025	SV600	25	Spectrum 25	N	NODULE	Amphibole-Pyrobole	Amphibole	Granoblastic	42.07	1.18	13.9	10.98	0.14	14.46	12.29	2.45	0.72	0.14	98.31
SV600-026	SV600	26	Spectrum 26	N	NODULE	Amphibole-Pyrobole	Amphibole	Granoblastic	42.56	0.93	13.52	10.56	0.1	14.57	12.11	2.6	0.65	0.07	97.69
SV600-027	SV600	27	Spectrum 27	N	NODULE	Amphibole-Pyrobole	Amphibole	Granoblastic	42.67	0.79	13.57	10.6	0.14	14.76	11.95	2.45	0.61	0.12	97.64
SV600-028	SV600	28	Spectrum 28	N	NODULE	Amphibole-Pyrobole	Amphibole	Granoblastic	42.37	0.9	13.58	10.59	0.19	14.75	12.19	2.37	0.63	0.1	97.67
SV600-029	SV600	29	Spectrum 29	N	NODULE	Amphibole-Pyrobole	Amphibole	Granoblastic	42.79	0.86	13.79	10.69	0.1	14.7	11.97	2.47	0.58	0.09	98.04
SV600-030	SV600	30	Spectrum 30	N	NODULE	Amphibole-Pyrobole	Amphibole	Granoblastic	42.41	0.83	13.56	10.52	0.19	14.79	11.94	2.47	0.6	0.14	97.45
SV600-031	SV600	31	Spectrum 31	N	NODULE	Amphibole-Pyrobole	Clinopyroxene	Relict - subhedral	53.07	0.16	2.78	6.37	0.25	15.11	23.32	0.17	0	0.21	101.39
SV600-032	SV600	32	Spectrum 32	Y	NODULE	Amphibole-Pyrobole	Clinopyroxene	Relict - subhedral	52.43	0.17	3.6	6.52	0.19	14.62	23.08	0.29	0	0.24	101.08	164953	39.77	557.46	125.85	32.2	47.7	3.22	5.2	<0.0156	60.44	5.59	16.11	<0.043	<0.037	<0.048	0.649	2.732	0.667	3.61	1.025	0.355	1.26	0.194	1.054	0.218	0.662	0.0802	0.68	0.081	0.824
SV600-033	SV600	33	Spectrum 33	Y	NODULE	Amphibole-Pyrobole	Amphibole	Granoblastic	43.22	0.78	13.43	11.19	0.15	14.45	12.17	2.31	0.6	0.1	98.38	86979.1	36.65	2787.75	288.61	53.69	101.54	6.39	19.88	2	220.89	9.31	16.37	0.632	<0.038	61.97	1.14	4.72	1.001	5.74	1.755	0.756	2.16	0.351	1.877	0.381	1.102	0.161	1.078	0.131	0.696
SV600-034	SV600	34	Spectrum 34	N	NODULE	Amphibole-Pyrobole	Amphibole	Granoblastic	43.45	0.61	12.96	10.19	0.07	15.16	12.22	2.43	0.59	0.19	97.87
SV600-035	SV600	35	Spectrum 35	N	NODULE	Amphibole-Pyrobole	Clinopyroxene	Relict - subhedral	51.16	0.27	4.29	6.66	0.21	14.3	23.72	0.27	0	0.19	101.03
SV600-036	SV600	36	Spectrum 36	Y	NODULE	Amphibole-Pyrobole	Clinopyroxene	Relict - subhedral	53.2	0.12	2.65	6.13	0.23	15.27	23.28	0.26	0	0.24	101.27	166382	36.6	445.24	103.53	33.26	50.08	0.459	4.17	<0.0159	56.39	4.14	9.16	<0.042	<0.038	<0.048	0.432	1.868	0.444	2.69	0.748	0.288	0.859	0.148	0.818	0.16	0.435	0.0454	0.414	0.0496	0.533
SV600-037	SV600	37	Spectrum 37	N	NODULE	Amphibole-Pyrobole	Amphibole	Granoblastic	43.22	0.65	13.15	10.11	0.13	15.1	12.23	2.33	0.56	0.14	97.62
SV600-038	SV600	38	Spectrum 38	N	NODULE	Amphibole-Pyrobole	Clinopyroxene	Relict - subhedral	52.03	0.22	3.76	6.66	0.2	14.6	23.14	0.24	0	0.22	101.02
SV600-039	SV600	39	Spectrum 39	N	NODULE	Amphibole-Pyrobole	Amphibole	Granoblastic	42.97	0.68	13.29	10.53	0.19	14.84	12.1	2.6	0.61	0.13	97.95
SV600-040	SV600	40	Spectrum 40	Y	NODULE	Amphibole-Pyrobole	Amphibole	Granoblastic	42.43	0.73	13.41	10.54	0.22	14.79	12.13	2.48	0.64	0.17	97.54	86693.2	38.54	2940.3	296.01	53.47	124.33	3.39	18.4	1.163	241.48	8.56	10.88	0.5	<0.041	51.24	0.804	3.43	0.745	4.88	1.732	0.703	2.02	0.297	1.751	0.325	0.937	0.1094	0.979	0.118	0.511
[truncated: 72 more columns]

## Sheet: WholeRockCumulateData
#REF!
				XRF Fusion Bead. All values wt%														XRF Pressed Powder Pellet. All values ppm																												Trace Element ICP MS. All ppm except Ti and Mn as wt% Oxide
Pellet	Bead	Sample	Description	SiO2	TiO2	Al2O3	Fe2O3	MnO	MgO	CaO	Na2O	K2O	P2O5	SO3	LOI	Total		As	Ba	Ce	Co	Cr	Cs	Cu	Ga	La	Mo	Nb	Nd	Ni	Pb	Rb	Sb	Sc	Se	Sn	Sr	Th	U	V	W	Y	Zn	Zr		45Sc	49Ti	51V	52Cr
L51383	LF34848	SV155	Granoblastic Hornblendite w/ minor clinopyroxene	42.6682	1.08257	11.5723	13.8893	0.139556	14.2629	13.931	2.03014	0.484404	0.0100944	<0.002	0.198485	100.269		0.747649	75.2113	<6.4	63.7845	269.279	<1.8	13.3443	15.4604	<2.3	2.35052	0.646206	5.99023	94.3839	2.33738	2.4614	<1.2	81.341	<0.7	<1.3	273.822	<0.6	1.08652	596.197	<1.4	13.0401	54.1799	19.1568		84.84	1.118	562.4	256.1
L51384	LF34849	SV156	Granoblastic Hornblendite w/ minor clinopyroxene	45.7211	0.799196	11.0037	10.6142	0.167033	15.9044	12.058	2.3259	0.583702	0.0282574	<0.002	0.221086	99.4266		<0.6	99.7475	7.00958	60.5243	1019.07	<1.7	114.603	12.8127	3.86312	1.72862	1.38312	10.0134	305.887	1.16088	4.52091	<1.1	51.1746	0.820789	<1.2	204.155	<0.6	<0.5	330.203	<1.3	15.2687	61.8185	37.8309		56.59	0.823	336.9	985
L51385	LF34850	SV159	Clinopyroxenite	44.2187	0.292121	3.49313	13.4181	0.240569	25.9592	10.4548	0.776333	0.149655	0.0139488	<0.002	1.50073	100.517		3.23704	24.6363	<6.6	115.067	1192.56	<1.7	13.0833	4.41092	<2.1	2.80872	0.668398	<3.0	439.814	1.76907	2.5431	<1.2	47.5986	0.763577	<1.3	116.441	0.738963	0.943955	133.548	<1.4	5.96085	79.7712	14.6212		50.44	0.287	126.7	1125
L51386	LF34851	SV161	Clinopyroxenite	49.4449	0.322164	2.97598	8.62002	0.139833	19.077	19.6624	0.284843	0.0138112	0.00505721	<0.002	-0.0210229	100.546		<0.6	13.2945	<5.6	57.12	1859.1	<1.9	10.6641	4.6334	2.9818	2.06817	0.705826	5.08067	168.012	<0.8	2.26361	<1.2	92.4409	<0.7	<1.2	54.0887	0.849302	<0.5	191.583	<1.3	6.28814	33.9273	10.5317		108	0.334	194	1752
L51387	LF34852	SV168	Granoblastic Hornblendite w/ minor clinopyroxene	46.6159	0.968538	9.07891	14.6716	0.185941	11.0546	16.6474	1.56165	0.266108	0.0252623	<0.002	0.095054	101.171		<0.6	90.4499	13.1406	47.152	144.903	2.27836	62.5229	15.246	3.38656	2.47941	1.02948	8.04284	46.4686	<0.8	2.98309	<1.3	83.1137	<0.8	<1.3	327.57	<0.7	<0.6	544.223	<1.5	15.1473	64.5619	32.2177		93.13	1.015	533	162.4
L51388	LF34853	SV175	Granoblastic Hornblendite w/ minor clinopyroxene	42.9456	0.91571	11.0463	13.5324	0.141415	14.6054	13.9244	1.9724	0.528311	0.00907812	<0.002	0.272828	99.8938		2.4117	70.9448	<6.4	65.4875	308.245	<1.8	95.7903	11.8262	<2.3	1.96174	0.79105	7.11042	92.4202	1.13972	2.84979	<1.2	79.0238	<0.7	<1.3	199.026	<0.6	1.41708	530.304	<1.4	10.7771	43.0564	13.2527		84.01	0.962	511.5	328
L51389	LF34854	SV181	Idimorphic hornblendite	38.5749	1.4248	16.1119	16.3191	0.206805	9.56144	13.2092	2.33918	0.641171	1.36307	0.0122108	0.47024	100.234		<0.7	119.824	13.9377	45.6804	43.1772	<1.8	128.297	22.0891	6.45024	1.99673	1.05761	12.9798	7.47376	1.75604	2.64566	<1.3	41.4551	<0.8	<1.3	493.453	0.806384	<0.6	556.499	<1.5	27.8334	100.399	33.8106		40.91	1.487	559.6	31.86
L51390	LF34855	SV181 repeat	Idimorphic hornblendite	38.3982	1.42593	16.0982	16.4918	0.205847	9.41507	13.0648	2.35245	0.646149	1.32797	0.0140909	0.458201	99.8987		<0.6	125.492	19.1697	45.2161	11.3866	<1.8	125.905	19.7328	7.94593	1.88408	1.32987	14.9347	8.42091	1.57624	2.64376	<1.3	41.5703	<0.8	<1.3	477.537	0.707589	0.6312	543.815	<1.5	27.067	94.7998	33.9933		41.16	1.496	563.5	33.55
L51391	LF34856	SV181 repeat	Idimorphic hornblendite	38.6573	1.42867	16.2025	16.3488	0.207778	9.51431	13.2087	2.32207	0.610711	1.33181	<0.002	0.474115	100.307		<0.6	124.042	20.0593	45.5544	50.5075	<1.8	121.796	20.6643	7.41415	1.88858	1.16919	15.2633	9.01773	1.32952	2.36338	<1.3	43.2662	<0.8	<1.3	482.707	<0.7	<0.6	553.171	<1.5	26.8764	97.4832	32.6849		41.99	1.532	558.5	30.84
L51392	LF34857	SV600	Granoblastic Hornblendite w/ minor clinopyroxene	45.275	0.437261	10.7199	10.2818	0.184641	15.767	14.4953	1.95852	0.427015	0.00504385	<0.002	0.263844	99.8153		<0.6	45.5009	6.79788	65.9881	475.754	<1.8	37.5414	12.1236	<2.2	1.90348	1.11521	8.38962	146.831	0.834679	2.88337	<1.1	68.6134	<0.7	<1.2	173.582	<0.6	<0.5	281.451	<1.3	10.0975	55.6397	16.399		73.07	0.463	293.9	486.8
Notes;				Notes;
				i)	Major elements determined on fused glass beads prepared from ignited powders
					sample to flux ratio 1:5, 80% Li metaborate: 20% Li tetraborate flux
					results quoted as component oxide weight percent, re-calculated to include LOI
					except in cases of weight gain on ignition (negative LOI)
				ii)	Trace elements analysed on 32mm diameter pressed powder pellets produced
					from mixing 7g fine ground sample powder with 12-15 drops of a 7% PVA soln. (Moviol 8-88)
					pressed at 10 tons per sq. inch
				iii)	Samples analysed on University of Leicester, Department of Geology
					PANalytical Axios Advanced XRF spectrometer
				iv)	Components with concentrations below the lower limit of detection reported
					as <LLD
i)	Major elements determined on fused glass beads prepared from ignited powders
	sample to flux ratio 1:5, 80% Li metaborate: 20% Li tetraborate flux
	results quoted as component oxide weight percent, re-calculated to include LOI
	except in cases of weight gain on ignition (negative LOI)
ii)	Trace elements analysed on 32mm diameter pressed powder pellets produced
	from mixing 7g fine ground sample powder with 12-15 drops of a 7% PVA soln. (Moviol 8-88)
	pressed at 10 tons per sq. inch
iii)	Samples analysed on University of Leicester, Department of Geology
	PANalytical Axios Advanced XRF spectrometer
iv)	Components with concentrations below the lower limit of detection reported
	as <LLD
[truncated: 135 more columns]
